# Supplementary material for: Decomposition Analysis of the Carbon Footprint of Primary Metals
Source: Environ Sci Technol. 2023 May 5;57(19):7391–400. doi: 10.1021/acs.est.2c05857 (PMC10193522; doi:10.1021/acs.est.2c05857)
Supplement: Supplementary file 1 — es2c05857_si_001.xlsx [file es2c05857_si_001.xlsx]

## Sheet: Description
	Supporting information
	S5: Decomposition Analysis of Carbon Footprint of Primary Metals
	Kajwan Rasul*, Edgar Hertwich Industrial Ecology Programme, Department of Energy and Process Engineering, Norwegian University of Science and Technology, Høgskoleringen 1, Trondheim 7034, Norway *Email: kajwan.rasul@ntnu.no
	This excel file contains three sheets:
		Region grouping	- an overview of what EXIOBASE and countries make up each region group used in the study.
		Metal grouping	- an overview of what BGS commodities are used, how they have been mapped to EXIOBASE, and what metal group they have been included in, in the study.
		Product group	- an overview of how EXIOBASE product sectors have been aggregated in "S9: Demand & Supply"

## Sheet: Region grouping
Group	ISO3	EXIO3
Africa	DZA	WF
Africa	AGO	WF
Africa	BEN	WF
Africa	BWA	WF
Africa	BFA	WF
Africa	BDI	WF
Africa	CPV	WF
Africa	CMR	WF
Africa	CAF	WF
Africa	TCD	WF
Africa	COM	WF
Africa	COG	WF
Africa	CIV	WF
Africa	DJI	WF
Africa	COD	WF
Africa	GNQ	WF
Africa	ERI	WF
Africa	SWZ	WF
Africa	ETH	WF
Africa	ATF	WF
Africa	GAB	WF
Africa	GMB	WF
Africa	GHA	WF
Africa	GIN	WF
Africa	GNB	WF
Africa	KEN	WF
Africa	LSO	WF
Africa	LBR	WF
Africa	LBY	WF
Africa	MDG	WF
Africa	MWI	WF
Africa	MLI	WF
Africa	MRT	WF
Africa	MUS	WF
Africa	MYT	WF
Africa	MAR	WF
Africa	MOZ	WF
Africa	NAM	WF
Africa	NER	WF
Africa	NGA	WF
Africa	REU	WF
Africa	RWA	WF
Africa	STP	WF
Africa	SEN	WF
Africa	SYC	WF
Africa	SLE	WF
Africa	SOM	WF
Africa	ZAF	ZA
Africa	SSD	WF
Africa	SHN	WF
Africa	SDN	WF
Africa	TZA	WF
Africa	TGO	WF
Africa	TUN	WF
Africa	UGA	WF
Africa	ESH	WF
Africa	ZMB	WF
Africa	ZWE	WF
JKTA	AUS	AU
JKTA	JPN	JP
JKTA	KOR	KR
JKTA	TWN	TW
China	CHN	CN
Europe	ALA	WE
Europe	ALB	WE
Europe	AND	WE
Europe	AUT	AT
Europe	BLR	WE
Europe	BEL	BE
Europe	BIH	WE
Europe	BGR	BG
Europe	HRV	HR
Europe	CYP	CY
Europe	CZE	CZ
Europe	DNK	DK
Europe	EST	EE
Europe	FRO	WE
Europe	FIN	FI
Europe	FRA	FR
Europe	DEU	DE
Europe	GIB	WE
Europe	GRC	GR
Europe	GGY	WE
Europe	HUN	HU
Europe	ISL	WE
Europe	IRL	IE
Europe	IMN	WE
Europe	ITA	IT
Europe	JEY	WE
Europe	XKX	WE
Europe	LVA	LV
Europe	LIE	WE
Europe	LTU	LT
Europe	LUX	LU
Europe	MKD	WE
Europe	MLT	MT
Europe	MDA	WE
Europe	MCO	WE
Europe	MNE	WE
Europe	NLD	NL
Europe	NOR	NO
Europe	POL	PL
Europe	PRT	PT
Europe	ROU	RO
Europe	SMR	WE
Europe	SRB	WE
Europe	SVK	SK
Europe	SVN	SI
Europe	ESP	ES
Europe	SJM	WE
Europe	SWE	SE
Europe	CHE	CH
Europe	UKR	WE
Europe	GBR	GB
Europe	VAT	WE
India	IND	IN
Other Americas	AIA	WL
Other Americas	ATG	WL
Other Americas	ARG	WL
Other Americas	ABW	WL
Other Americas	BHS	WL
Other Americas	BRB	WL
Other Americas	BLZ	WL
Other Americas	BMU	WL
Other Americas	BOL	WL
Other Americas	BES	WL
Other Americas	BRA	BR
Other Americas	VGB	WL
Other Americas	CYM	WL
Other Americas	CHL	WL
Other Americas	COL	WL
Other Americas	CRI	WL
Other Americas	CUB	WL
Other Americas	CUW	WL
Other Americas	DMA	WL
Other Americas	DOM	WL
Other Americas	ECU	WL
Other Americas	SLV	WL
Other Americas	FLK	WL
Other Americas	GUF	WL
Other Americas	GRL	WL
Other Americas	GRD	WL
Other Americas	GLP	WL
Other Americas	GTM	WL
Other Americas	GUY	WL
Other Americas	HTI	WL
Other Americas	HND	WL
Other Americas	JAM	WL
Other Americas	MTQ	WL
Other Americas	MEX	MX
Other Americas	MSR	WL
Other Americas	NIC	WL
Other Americas	PAN	WL
Other Americas	PRY	WL
Other Americas	PER	WL
Other Americas	PRI	WL
Other Americas	MAF	WL
Other Americas	SXM	WL
Other Americas	BLM	WL
Other Americas	KNA	WL
Other Americas	LCA	WL
Other Americas	SPM	WL
Other Americas	VCT	WL
Other Americas	SUR	WL
Other Americas	TTO	WL
Other Americas	TCA	WL
Other Americas	VIR	WL
Other Americas	URY	WL
Other Americas	VEN	WL
Other Asia	AFG	WA
Other Asia	ASM	WA
Other Asia	ATA	WA
Other Asia	ARM	WA
Other Asia	AZE	WA
Other Asia	BHR	WM
Other Asia	BGD	WA
Other Asia	BTN	WA
Other Asia	BVT	WA
Other Asia	IOT	WA
Other Asia	BRN	WA
Other Asia	KHM	WA
Other Asia	CXR	WA
Other Asia	CCK	WA
Other Asia	COK	WA
Other Asia	EGY	WM
Other Asia	FJI	WA
Other Asia	PYF	WA
Other Asia	GEO	WA
Other Asia	GUM	WA
Other Asia	HMD	WA
Other Asia	HKG	WA
Other Asia	IDN	ID
Other Asia	IRN	WM
Other Asia	IRQ	WM
Other Asia	ISR	WM
Other Asia	JOR	WM
Other Asia	KAZ	WA
Other Asia	KIR	WA
Other Asia	KWT	WM
Other Asia	KGZ	WA
Other Asia	LAO	WA
Other Asia	LBN	WM
Other Asia	MAC	WA
Other Asia	MYS	WA
Other Asia	MDV	WA
Other Asia	MHL	WA
Other Asia	FSM	WA
Other Asia	MNG	WA
Other Asia	MMR	WA
Other Asia	NRU	WA
Other Asia	NPL	WA
Other Asia	NCL	WA
Other Asia	NZL	WA
Other Asia	NIU	WA
Other Asia	NFK	WA
Other Asia	PRK	WA
Other Asia	MNP	WA
Other Asia	OMN	WM
Other Asia	PAK	WA
Other Asia	PLW	WA
Other Asia	PSE	WM
Other Asia	PNG	WA
Other Asia	PHL	WA
Other Asia	PCN	WA
Other Asia	QAT	WM
Other Asia	RUS	RU
Other Asia	WSM	WA
Other Asia	SAU	WM
Other Asia	SGP	WA
Other Asia	SLB	WA
Other Asia	SGS	WA
Other Asia	LKA	WA
Other Asia	SYR	WM
Other Asia	TJK	WA
Other Asia	THA	WA
Other Asia	TLS	WA
Other Asia	TKL	WA
Other Asia	TON	WA
Other Asia	TUR	TR
Other Asia	TKM	WA
Other Asia	TUV	WA
Other Asia	ARE	WM
Other Asia	UMI	WA
Other Asia	UZB	WA
Other Asia	VUT	WA
Other Asia	VNM	WA
Other Asia	WLF	WA
Other Asia	YEM	WM
US & Canada	CAN	CA
US & Canada	USA	US

## Sheet: Metal grouping
Group	EXIOBASE classification	BGS classification
Aluminium	Aluminium and aluminium products	Aluminium; aluminium, primary; aluminium, primary; tonnes (metric)
Copper	Copper products	Copper; copper, refined; copper, refined; tonnes (metric)
Gold	Precious metal ores and concentrates	Precious metals; gold, mine; gold, mine; kilograms
Iron & steel	Basic iron and steel and of ferro-alloys and first products thereof	Alloys; ferro-alloys; Ferro-Alloys (Ferro-silicon & silicon metal); tonnes (metric)
Iron & steel	Basic iron and steel and of ferro-alloys and first products thereof	Alloys; ferro-alloys; Ferro-alloys; tonnes (metric)
Iron & steel	Basic iron and steel and of ferro-alloys and first products thereof	Alloys; ferro-alloys; Ferro-aluminium; tonnes (metric)
Iron & steel	Basic iron and steel and of ferro-alloys and first products thereof	Alloys; ferro-alloys; Ferro-calcium-silicon; tonnes (metric)
Iron & steel	Basic iron and steel and of ferro-alloys and first products thereof	Alloys; ferro-alloys; Ferro-chrome & ferro-silico-chrome; tonnes (metric)
Iron & steel	Basic iron and steel and of ferro-alloys and first products thereof	Alloys; ferro-alloys; Ferro-chrome; tonnes (metric)
Iron & steel	Basic iron and steel and of ferro-alloys and first products thereof	Alloys; ferro-alloys; Ferro-manganese & ferro-silico-manganese; tonnes (metric)
Iron & steel	Basic iron and steel and of ferro-alloys and first products thereof	Alloys; ferro-alloys; Ferro-manganese & spiegeleisen; tonnes (metric)
Iron & steel	Basic iron and steel and of ferro-alloys and first products thereof	Alloys; ferro-alloys; Ferro-manganese; tonnes (metric)
Iron & steel	Basic iron and steel and of ferro-alloys and first products thereof	Alloys; ferro-alloys; Ferro-molybdenum; tonnes (metric)
Iron & steel	Basic iron and steel and of ferro-alloys and first products thereof	Alloys; ferro-alloys; Ferro-nickel; tonnes (metric)
Iron & steel	Basic iron and steel and of ferro-alloys and first products thereof	Alloys; ferro-alloys; Ferro-niobium; tonnes (metric)
Iron & steel	Basic iron and steel and of ferro-alloys and first products thereof	Alloys; ferro-alloys; Ferro-phosphorus; tonnes (metric)
Iron & steel	Basic iron and steel and of ferro-alloys and first products thereof	Alloys; ferro-alloys; Ferro-rare earth; tonnes (metric)
Iron & steel	Basic iron and steel and of ferro-alloys and first products thereof	Alloys; ferro-alloys; Ferro-silico-chrome; tonnes (metric)
Iron & steel	Basic iron and steel and of ferro-alloys and first products thereof	Alloys; ferro-alloys; Ferro-silico-magnesium; tonnes (metric)
Iron & steel	Basic iron and steel and of ferro-alloys and first products thereof	Alloys; ferro-alloys; Ferro-silico-manganese; tonnes (metric)
Iron & steel	Basic iron and steel and of ferro-alloys and first products thereof	Alloys; ferro-alloys; Ferro-silicon; tonnes (metric)
Iron & steel	Basic iron and steel and of ferro-alloys and first products thereof	Alloys; ferro-alloys; Ferro-titanium; tonnes (metric)
Iron & steel	Basic iron and steel and of ferro-alloys and first products thereof	Alloys; ferro-alloys; Ferro-tungsten; tonnes (metric)
Iron & steel	Basic iron and steel and of ferro-alloys and first products thereof	Alloys; ferro-alloys; Ferro-vanadium; tonnes (metric)
Iron & steel	Basic iron and steel and of ferro-alloys and first products thereof	Alloys; ferro-alloys; Other ferro-alloys; tonnes (metric)
Iron & steel	Basic iron and steel and of ferro-alloys and first products thereof	Alloys; ferro-alloys; Silicon metal; tonnes (metric)
Iron & steel	Basic iron and steel and of ferro-alloys and first products thereof	Alloys; ferro-alloys; Spiegeleisen; tonnes (metric)
Iron & steel	Basic iron and steel and of ferro-alloys and first products thereof	Alloys; steel, crude; steel, crude; tonnes (metric)
Iron & steel	Basic iron and steel and of ferro-alloys and first products thereof	Ferrous; manganese ore; Metallurgical; tonnes (metric)
Lead, zinc & tin	Lead, zinc and tin and products thereof	Lead, zinc and tin; lead, refined; lead, refined; tonnes (metric)
Lead, zinc & tin	Lead, zinc and tin and products thereof	Lead, zinc and tin; tin, smelter; tin, smelter; tonnes (metric)
Lead, zinc & tin	Lead, zinc and tin and products thereof	Lead, zinc and tin; zinc, slab; zinc, slab; tonnes (metric)
Non-ferrous metal ores	Other non-ferrous metal ores and concentrates	Non-ferrous; antimony, mine; antimony, mine; tonnes (metal content)
Non-ferrous metal ores	Other non-ferrous metal ores and concentrates	Non-ferrous; chromium ores and concentrates; chromium ores and concentrates; tonnes (metric)
Non-ferrous metal ores	Other non-ferrous metal ores and concentrates	Non-ferrous; manganese ore; manganese ore; tonnes (metric)
Non-ferrous metal ores	Other non-ferrous metal ores and concentrates	Non-ferrous; molybdenum, mine; molybdenum, mine; tonnes (metal content)
Non-ferrous metal ores	Other non-ferrous metal ores and concentrates	Non-ferrous; tantalum and niobium minerals; Columbite-tantalite; tonnes (metric)
Non-ferrous metal ores	Other non-ferrous metal ores and concentrates	Non-ferrous; tantalum and niobium minerals; Columbite; tonnes (metric)
Non-ferrous metal ores	Other non-ferrous metal ores and concentrates	Non-ferrous; tantalum and niobium minerals; Djalmaite; tonnes (metric)
Non-ferrous metal ores	Other non-ferrous metal ores and concentrates	Non-ferrous; tantalum and niobium minerals; Nb content; tonnes (metric)
Non-ferrous metal ores	Other non-ferrous metal ores and concentrates	Non-ferrous; tantalum and niobium minerals; Pyrochlore; tonnes (metric)
Non-ferrous metal ores	Other non-ferrous metal ores and concentrates	Non-ferrous; tantalum and niobium minerals; Struverite; tonnes (metric)
Non-ferrous metal ores	Other non-ferrous metal ores and concentrates	Non-ferrous; tantalum and niobium minerals; Ta content; tonnes (metric)
Non-ferrous metal ores	Other non-ferrous metal ores and concentrates	Non-ferrous; tantalum and niobium minerals; Tantalite; tonnes (metric)
Non-ferrous metal ores	Other non-ferrous metal ores and concentrates	Non-ferrous; tungsten, mine; tungsten, mine; tonnes (metal content)
Non-ferrous metal ores	Other non-ferrous metal ores and concentrates	Non-ferrous; vanadium, mine; vanadium, mine; tonnes (metal content)
Non-ferrous metal ores	Other non-ferrous metal ores and concentrates	Non-ferrous; zirconium minerals; zirconium minerals; tonnes (metric)
Non-ferrous metals	Other non-ferrous metal products	Non-ferrous; cobalt, refined; cobalt, refined; tonnes (metric)
Non-ferrous metals	Other non-ferrous metal products	Non-ferrous; gallium, primary; gallium, primary;
Non-ferrous metals	Other non-ferrous metal products	Non-ferrous; gallium, primary; gallium, primary; tonnes (metric)
Non-ferrous metals	Other non-ferrous metal products	Non-ferrous; germanium metal; germanium metal;
Non-ferrous metals	Other non-ferrous metal products	Non-ferrous; germanium metal; germanium metal; tonnes (metric)
Non-ferrous metals	Other non-ferrous metal products	Non-ferrous; indium, refinery; indium, refinery; tonnes (metric)
Non-ferrous metals	Other non-ferrous metal products	Non-ferrous; magnesium metal, primary; magnesium metal, primary; tonnes (metric)
Non-ferrous metals	Other non-ferrous metal products	Non-ferrous; nickel, smelter-refinery; nickel, smelter-refinery; tonnes (metric)
Precious metals	Precious metals	Precious metals; platinum group metals, mine; Other platinum metals; kilograms (metal content)
Precious metals	Precious metals	Precious metals; platinum group metals, mine; Palladium; kilograms (metal content)
Precious metals	Precious metals	Precious metals; platinum group metals, mine; Platinum; kilograms (metal content)
Precious metals	Precious metals	Precious metals; platinum group metals, mine; platinum group metals, mine; kilograms (metal content)
Precious metals	Precious metals	Precious metals; rhenium; rhenium;
Precious metals	Precious metals	Precious metals; rhenium; rhenium; tonnes (metric)
Precious metals	Precious metals	Precious metals; silver, mine; silver, mine; kilograms (metal content)

## Sheet: Product grouping
Group	EXIOBASE classification	Downstream group	Upstream group
Food	products of Vegetable oils and fats	Other	Other
	Dairy products	Other	Other
	Sugar cane, sugar beet	Other	Other
	Sugar	Other	Other
	Fish and other fishing products; services incidental of fishing (05)	Other	Other
	Fish products	Other	Other
	Food products nec	Other	Other
	Pigs	Other	Other
	Manure (biogas treatment)	Other	Other
	Manure (conventional treatment)	Other	Other
	Meat animals nec	Other	Other
	Meat products nec	Other	Other
	Raw milk	Other	Other
	Oil seeds	Other	Other
	Products of meat poultry	Other	Other
	Products of meat pigs	Other	Other
	Products of meat cattle	Other	Other
	Processed rice	Other	Other
	Paddy rice	Other	Other
	Poultry	Other	Other
	Crops nec	Other	Other
	Tobacco products (16)	Other	Other
	Plant-based fibers	Other	Other
	Cattle	Other	Other
	Beverages	Other	Other
	Animal products nec	Other	Other
	Cereal grains nec	Other	Other
	Vegetables, fruit, nuts	Other	Other
	Wheat	Other	Other
Industry	Furniture; other manufactured goods n.e.c. (36)	Industry	Other
	Sand and clay	Industry	Other
	Glass and glass products	Industry	Other
	Rubber and plastic products (25)	Industry	Other
	Motor vehicles, trailers and semi-trailers (34)	Industry	Other
	Iron ores	Industry	Other
	Lead, zinc and tin ores and concentrates	Industry	Other
	Secondary construction material for treatment, Re-processing of secondary construction material into aggregates	Industry	Other
	Leather and leather products (19)	Industry	Other
	Machinery and equipment n.e.c. (29)	Industry	Other
	Wood and products of wood and cork (except furniture); articles of straw and plaiting materials (20)	Industry	Other
	Medical, precision and optical instruments, watches and clocks (33)	Industry	Other
	Secondary aluminium for treatment, Re-processing of secondary aluminium into new aluminium	Industry	Other
	N-fertiliser	Industry	Other
	Chemical and fertilizer minerals, salt and other mining and quarrying products n.e.c.	Industry	Other
	Wood material for treatment, Re-processing of secondary wood material into new wood material	Industry	Other
	Plastics, basic	Industry	Other
	Precious metal ores and concentrates	Industry	Other
	Paper for treatment: landfill	Industry	Other
	Paper and paper products	Industry	Other
	P- and other fertiliser	Industry	Other
	Aluminium ores and concentrates	Industry	Other
	Other transport equipment (35)	Industry	Other
	Other non-metallic mineral products	Industry	Other
	Other non-ferrous metal ores and concentrates	Industry	Other
	Products of forestry, logging and related services (02)	Industry	Other
	Ash for treatment, Re-processing of ash into clinker	Industry	Other
	Office machinery and computers (30)	Industry	Other
	Pulp	Industry	Other
	Radio, television and communication equipment and apparatus (32)	Industry	Other
	Wool, silk-worm cocoons	Industry	Other
	Secondary copper for treatment, Re-processing of secondary copper into new copper	Industry	Other
	Secondary glass for treatment, Re-processing of secondary glass into new glass	Industry	Other
	Foundry work services	Industry	Other
	Secondary other non-ferrous metals for treatment, Re-processing of secondary other non-ferrous metals into new other non-ferrous metals	Industry	Other
	Chemicals nec	Industry	Other
	Uranium and thorium ores (12)	Industry	Other
	Copper ores and concentrates	Industry	Other
	Ceramic goods	Industry	Other
	Cement, lime and plaster	Industry	Other
	Textiles (17)	Industry	Other
	Electrical machinery and apparatus n.e.c. (31)	Industry	Other
	Secondary lead for treatment, Re-processing of secondary lead into new lead	Industry	Other
	Stone	Industry	Other
	Sewage sludge for treatment: biogasification and land application	Industry	Other
	Secondary steel for treatment, Re-processing of secondary steel into new steel	Industry	Other
	Secondary raw materials	Industry	Other
	Secondary plastic for treatment, Re-processing of secondary plastic into new plastic	Industry	Other
	Bricks, tiles and construction products, in baked clay	Industry	Other
	Secondary paper for treatment, Re-processing of secondary paper into new pulp	Industry	Other
	Wearing apparel; furs (18)	Industry	Other
	Fabricated metal products, except machinery and equipment (28)	Industry	Other
	Bottles for treatment, Recycling of bottles by direct reuse	Industry	Other
Metal	Secondary preciuos metals for treatment, Re-processing of secondary preciuos metals into new preciuos metals	Industry	Metal
	Lead, zinc and tin and products thereof	Industry	Metal
	Precious metals	Industry	Metal
	Copper products	Industry	Metal
	Aluminium and aluminium products	Industry	Metal
	Other non-ferrous metal products	Industry	Metal
	Basic iron and steel and of ferro-alloys and first products thereof	Industry	Metal
Services	Sea and coastal water transportation services	Other	Other
	Financial intermediation services, except insurance and pension funding services (65)	Other	Other
	Other business services (74)	Other	Other
	Other land transportation services	Other	Other
	Other services (93)	Other	Other
	Retail trade services, except of motor vehicles and motorcycles; repair services of personal and household goods (52)	Other	Other
	Private households with employed persons (95)	Other	Other
	Collected and purified water, distribution services of water (41)	Other	Other
	Transmission services of electricity	Other	Other
	Printed matter and recorded media (22)	Other	Other
	Transportation services via pipelines	Other	Other
	Air transport services (62)	Other	Other
	Post and telecommunication services (64)	Other	Other
	Computer and related services (72)	Other	Other
	Inland water transportation services	Other	Other
	Insurance and pension funding services, except compulsory social security services (66)	Other	Other
	Steam and hot water supply services	Other	Other
	Retail trade services of motor fuel	Other	Other
	Recreational, cultural and sporting services (92)	Other	Other
	Services auxiliary to financial intermediation (67)	Other	Other
	Wholesale trade and commission trade services, except of motor vehicles and motorcycles (51)	Other	Other
	Public administration and defence services; compulsory social security services (75)	Other	Other
	Health and social work services (85)	Other	Other
	Membership organisation services n.e.c. (91)	Other	Other
	Real estate services (70)	Other	Other
	Extra-territorial organizations and bodies	Other	Other
	Supporting and auxiliary transport services; travel agency services (63)	Other	Other
	Sale, maintenance, repair of motor vehicles, motor vehicles parts, motorcycles, motor cycles parts and accessoiries	Other	Other
	Railway transportation services	Other	Other
	Research and development services (73)	Other	Other
	Education services (80)	Other	Other
	Renting services of machinery and equipment without operator and of personal and household goods (71)	Other	Other
	Hotel and restaurant services (55)	Other	Other
Structures	Construction work (45)	Structures	Other
Utilities	White Spirit & SBP	Other	Utilities
	Plastic waste for treatment: landfill	Other	Utilities
	Wood waste for treatment: incineration	Other	Utilities
	Refinery Feedstocks	Other	Utilities
	Sub-Bituminous Coal	Other	Utilities
	Textiles waste for treatment: landfill	Other	Utilities
	Wood waste for treatment: landfill	Other	Utilities
	Refinery Gas	Other	Utilities
	Textiles waste for treatment: incineration	Other	Utilities
	Additives/Blending Components	Other	Utilities
	Petroleum Coke	Other	Utilities
	Food waste for treatment: biogasification and land application	Other	Utilities
	Ethane	Other	Utilities
	Electricity nec	Other	Utilities
	Electricity by wind	Other	Utilities
	Electricity by tide, wave, ocean	Other	Utilities
	Electricity by solar thermal	Other	Utilities
	Electricity by solar photovoltaic	Other	Utilities
	Electricity by petroleum and other oil derivatives	Other	Utilities
	Electricity by nuclear	Other	Utilities
	Electricity by hydro	Other	Utilities
	Electricity by gas	Other	Utilities
	Electricity by coal	Other	Utilities
	Electricity by biomass and waste	Other	Utilities
	Electricity by Geothermal	Other	Utilities
	Food waste for treatment: composting and land application	Other	Utilities
	Distribution services of gaseous fuels through mains	Other	Utilities
	Crude petroleum and services related to crude oil extraction, excluding surveying	Other	Utilities
	Coking Coal	Other	Utilities
	Coke oven gas	Other	Utilities
	Coke Oven Coke	Other	Utilities
	Coal Tar	Other	Utilities
	Charcoal	Other	Utilities
	Blast Furnace Gas	Other	Utilities
	Bitumen	Other	Utilities
	Biogasoline	Other	Utilities
	Biogas	Other	Utilities
	Biodiesels	Other	Utilities
	BKB/Peat Briquettes	Other	Utilities
	Aviation Gasoline	Other	Utilities
	Anthracite	Other	Utilities
	Distribution and trade services of electricity	Other	Utilities
	Plastic waste for treatment: incineration	Other	Utilities
	Food waste for treatment: incineration	Other	Utilities
	Food waste for treatment: waste water treatment	Other	Utilities
	Peat	Other	Utilities
	Patent Fuel	Other	Utilities
	Paraffin Waxes	Other	Utilities
	Paper waste for treatment: incineration	Other	Utilities
	Paper waste for treatment: biogasification and land application	Other	Utilities
	Paper and wood waste for treatment: composting and land application	Other	Utilities
	Oxygen Steel Furnace Gas	Other	Utilities
	Other waste for treatment: waste water treatment	Other	Utilities
	Other Liquid Biofuels	Other	Utilities
	Other Hydrocarbons	Other	Utilities
	Other Bituminous Coal	Other	Utilities
	Oil/hazardous waste for treatment: incineration	Other	Utilities
	Nuclear fuel	Other	Utilities
	Non-specified Petroleum Products	Other	Utilities
	Food waste for treatment: landfill	Other	Utilities
	Nickel ores and concentrates	Other	Utilities
	Naphtha	Other	Utilities
	Motor Gasoline	Other	Utilities
	Lubricants	Other	Utilities
	Liquefied Petroleum Gases (LPG)	Other	Utilities
	Lignite/Brown Coal	Other	Utilities
	Kerosene Type Jet Fuel	Other	Utilities
	Kerosene	Other	Utilities
	Intert/metal waste for treatment: incineration	Other	Utilities
	Inert/metal/hazardous waste for treatment: landfill	Other	Utilities
	Heavy Fuel Oil	Other	Utilities
	Gasoline Type Jet Fuel	Other	Utilities
	Gas/Diesel Oil	Other	Utilities
	Gas Works Gas	Other	Utilities
	Gas Coke	Other	Utilities
	Natural gas and services related to natural gas extraction, excluding surveying	Other	Utilities
	Natural Gas Liquids	Other	Utilities
