# Supplementary material for: Decomposition Analysis of the Carbon Footprint of Primary Metals
Source: Environ Sci Technol. 2023 May 5;57(19):7391–400. doi: 10.1021/acs.est.2c05857 (PMC10193522; doi:10.1021/acs.est.2c05857)
Supplement: Supplementary file 2 — es2c05857_si_002.xlsx [file es2c05857_si_002.xlsx]

## Sheet: Description
	Supporting information
	S8: Decomposition Analysis of Carbon Footprint of Primary Metals
	Kajwan Rasul*, Edgar Hertwich Industrial Ecology Programme, Department of Energy and Process Engineering, Norwegian University of Science and Technology, Høgskoleringen 1, Trondheim 7034, Norway *Email: kajwan.rasul@ntnu.no
	This file contains the regional version of Table S2.

## Sheet: Energy use
	Energy use; TJ per capita
year	1995-2000								2013-2018								growth
region	Africa	China	Europe	India	JKTA	Other Americas	Other Asia	US & Canada	Africa	China	Europe	India	JKTA	Other Americas	Other Asia	US & Canada	Africa	China	Europe	India	JKTA	Other Americas	Other Asia	US & Canada
Metal	0.29195	1.71558	3.41541	0.521907	6.25022	1.34652	1.02608	6.11305	0.510678	5.4849	3.36534	2.18158	5.59023	1.95731	2.28047	4.95669	74.9	219.7	-1.5	318	-10.6	45.4	122.3	-18.9
Other	0.210401	1.29236	1.75199	0.178398	2.71898	0.768036	0.591945	3.25044	0.148542	2.10939	1.27871	0.252669	1.70555	0.564968	0.806927	1.65542	-29.4	63.2	-27	41.6	-37.3	-26.4	36.3	-49.1
Total	1.22584	4.96577	9.93859	1.17601	17.4381	3.93489	2.91431	23.1681	1.10628	13.271	8.37913	2.95302	13.5668	4.60292	5.07894	12.6931	-9.8	167.2	-15.7	151.1	-22.2	17	74.3	-45.2
Utilities	0.723485	1.95783	4.77119	0.475708	8.46887	1.82034	1.29628	13.8046	0.447056	5.67671	3.73508	0.518764	6.27101	2.08065	1.99155	6.08097	-38.2	189.9	-21.7	9.1	-26	14.3	53.6	-55.9

## Sheet: Energy use (shares)
	Energy use (Shares)
year	1995-2000								2013-2018
region	Africa	China	Europe	India	JKTA	Other Americas	Other Asia	US & Canada	Africa	China	Europe	India	JKTA	Other Americas	Other Asia	US & Canada
Metal	23.8	34.5	34.4	44.4	35.8	34.2	35.2	26.4	46.2	41.3	40.2	73.9	41.2	42.5	44.9	39.1
Other	17.2	26	17.6	15.2	15.6	19.5	20.3	14	13.4	15.9	15.3	8.6	12.6	12.3	15.9	13
Utilities	59	39.4	48	40.5	48.6	46.3	44.5	59.6	40.4	42.8	44.6	17.6	46.2	45.2	39.2	47.9

## Sheet: Emissions
	Emissions; Kg CO2-equivalent per capita
year	1995-2000								2013-2018								growth
region	Africa	China	Europe	India	JKTA	Other Americas	Other Asia	US & Canada	Africa	China	Europe	India	JKTA	Other Americas	Other Asia	US & Canada	Africa	China	Europe	India	JKTA	Other Americas	Other Asia	US & Canada
Metal	35.2017	181.44	389.795	59.8864	730.139	130.555	110.57	635.008	60.0142	743.647	377.107	235.205	646.611	208.589	253.195	537.447	70.5	309.9	-3.3	292.8	-11.4	59.8	129	-15.4
Other	22.2586	118.64	143.32	24.7552	228.883	67.3611	50.4629	238.34	14.7546	213.483	112.664	23.0475	163.072	52.2531	70.7938	148.165	-33.7	79.9	-21.4	-6.9	-28.8	-22.4	40.3	-37.8
Total	123.281	494.176	852.803	135.132	1557.6	332.506	259.183	1793.03	110.181	1528.96	757.63	340.239	1375.27	402.196	500.606	1133.48	-10.6	209.4	-11.2	151.8	-11.7	21	93.1	-36.8
Utilities	65.8207	194.096	319.688	50.49	598.574	134.59	98.15	919.679	35.4117	571.834	267.86	81.9869	565.591	141.354	176.618	447.873	-46.2	194.6	-16.2	62.4	-5.5	5	79.9	-51.3

## Sheet: Emissions (Shares)
	Emissions (Shares)
year	1995-2000								2013-2018
region	Africa	China	Europe	India	JKTA	Other Americas	Other Asia	US & Canada	Africa	China	Europe	India	JKTA	Other Americas	Other Asia	US & Canada
Metal	28.6	36.7	45.7	44.3	46.9	39.3	42.7	35.4	54.5	48.6	49.8	69.1	47	51.9	50.6	47.4
Other	18.1	24	16.8	18.3	14.7	20.3	19.5	13.3	13.4	14	14.9	6.8	11.9	13	14.1	13.1
Utilities	53.4	39.3	37.5	37.4	38.4	40.5	37.9	51.3	32.1	37.4	35.4	24.1	41.1	35.1	35.3	39.5

## Sheet: Metal demand; first
	Metal demand; First post-metal production product stage; Kg per capita
year	1995-2000								2013-2018								growth
region	Africa	China	Europe	India	JKTA	Other Americas	Other Asia	US & Canada	Africa	China	Europe	India	JKTA	Other Americas	Other Asia	US & Canada	Africa	China	Europe	India	JKTA	Other Americas	Other Asia	US & Canada
Industry	15.1703	52.358	221.535	20.4635	458.944	84.2396	45.1575	454.004	24.2723	313.213	244.603	22.276	414.671	120.796	112.376	390.697	60	498.2	10.4	8.9	-9.6	43.4	148.9	-13.9
Other	2.76023	4.89612	64.5823	2.06409	25.4425	6.88063	10.188	37.5344	4.43631	30.941	64.5301	2.33327	34.0746	15.1805	19.9539	70.1648	60.7	531.9	-0.1	13	33.9	120.6	95.9	86.9
Structures	9.13315	35.3921	74.9744	2.61473	202.177	29.8752	26.0101	52.2438	16.6955	148.533	51.8154	62.8348	162.152	47.0569	55.6953	56.7379	82.8	319.7	-30.9	2303.1	-19.8	57.5	114.1	8.6
Total	27.0637	92.6462	361.092	25.1423	686.564	120.995	81.3556	543.782	45.4042	492.687	360.948	87.4441	610.898	183.033	188.026	517.6	67.8	431.8	0	247.8	-11	51.3	131.1	-4.8

## Sheet: Metal demand; first (Shares)
	Metal demand; First post-metal production product stage (Shares)
year	1995-2000								2013-2018
region	Africa	China	Europe	India	JKTA	Other Americas	Other Asia	US & Canada	Africa	China	Europe	India	JKTA	Other Americas	Other Asia	US & Canada
Industry	56.1	56.5	61.4	81.4	66.8	69.6	55.5	83.5	53.5	63.6	67.8	25.5	67.9	66	59.8	75.5
Other	10.2	5.3	17.9	8.2	3.7	5.7	12.5	6.9	9.8	6.3	17.9	2.7	5.6	8.3	10.6	13.6
Structures	33.7	38.2	20.8	10.4	29.4	24.7	32	9.6	36.8	30.1	14.4	71.9	26.5	25.7	29.6	11

## Sheet: Metal demand; final
	Metal demand; Final product stage; Kg per capita
year	1995-2000								2013-2018								growth
region	Africa	China	Europe	India	JKTA	Other Americas	Other Asia	US & Canada	Africa	China	Europe	India	JKTA	Other Americas	Other Asia	US & Canada	Africa	China	Europe	India	JKTA	Other Americas	Other Asia	US & Canada
Industry	10.7886	31.2535	139.009	15.5589	270.684	62.6369	33.5531	290.357	18.3543	222.875	178.848	17.5559	223.294	90.066	86.7273	283.58	70.1	613.1	28.7	12.8	-17.5	43.8	158.5	-2.3
Other	6.01968	17.5629	114.472	4.33748	91.4408	22.9001	18.3973	128.026	8.88018	66.9204	113.396	5.70431	109.424	37.1769	34.2804	130.991	47.5	281	-0.9	31.5	19.7	62.3	86.3	2.3
Structures	4.87558	43.155	77.9186	3.99742	304.749	22.3993	27.4925	100.057	16.9205	185.333	55.071	52.1357	271.36	45.8701	59.0917	94.7208	247	329.5	-29.3	1204.2	-11	104.8	114.9	-5.3
Total	21.6839	91.9714	331.4	23.8938	666.873	107.936	79.4429	518.44	44.155	475.128	347.315	75.3959	604.078	173.113	180.099	509.292	103.6	416.6	4.8	215.5	-9.4	60.4	126.7	-1.8

## Sheet: Metal demand; final (Shares)
	Metal demand; Final product stage (Shares)
year	1995-2000								2013-2018
region	Africa	China	Europe	India	JKTA	Other Americas	Other Asia	US & Canada	Africa	China	Europe	India	JKTA	Other Americas	Other Asia	US & Canada
Industry	49.8	34	41.9	65.1	40.6	58	42.2	56	41.6	46.9	51.5	23.3	37	52	48.2	55.7
Other	27.8	19.1	34.5	18.2	13.7	21.2	23.2	24.7	20.1	14.1	32.6	7.6	18.1	21.5	19	25.7
Structures	22.5	46.9	23.5	16.7	45.7	20.8	34.6	19.3	38.3	39	15.9	69.1	44.9	26.5	32.8	18.6
