# Supplementary material for: Decomposition Analysis of the Carbon Footprint of Primary Metals
Source: Environ Sci Technol. 2023 May 5;57(19):7391–400. doi: 10.1021/acs.est.2c05857 (PMC10193522; doi:10.1021/acs.est.2c05857)
Supplement: Supplementary file 3 — es2c05857_si_003.xlsx [file es2c05857_si_003.xlsx]

## Sheet: Description
	Supporting information
	S9: Decomposition Analysis of Carbon Footprint of Primary Metals
	Kajwan Rasul*, Edgar Hertwich Industrial Ecology Programme, Department of Energy and Process Engineering, Norwegian University of Science and Technology, Høgskoleringen 1, Trondheim 7034, Norway *Email: kajwan.rasul@ntnu.no
	This file contains the data plotted in each figure.

## Sheet: Figure 1
year	material	relative growth
1995	Iron & steel	1
1996	Iron & steel	0.997556
1997	Iron & steel	1.05898
1998	Iron & steel	1.03007
1999	Iron & steel	1.04762
2000	Iron & steel	1.12593
2001	Iron & steel	1.12943
2002	Iron & steel	1.20249
2003	Iron & steel	1.29587
2004	Iron & steel	1.43004
2005	Iron & steel	1.52655
2006	Iron & steel	1.66584
2007	Iron & steel	1.80317
2008	Iron & steel	1.78414
2009	Iron & steel	1.65028
2010	Iron & steel	1.92191
2011	Iron & steel	2.0381
2012	Iron & steel	2.08525
2013	Iron & steel	2.20943
2014	Iron & steel	2.24645
2015	Iron & steel	2.17921
2016	Iron & steel	2.18825
2017	Iron & steel	2.3195
2018	Iron & steel	2.42311
1995	Aluminium	1
1996	Aluminium	1.04949
1997	Aluminium	1.1029
1998	Aluminium	1.15242
1999	Aluminium	1.20136
2000	Aluminium	1.23755
2001	Aluminium	1.24055
2002	Aluminium	1.30723
2003	Aluminium	1.40915
2004	Aluminium	1.50482
2005	Aluminium	1.60281
2006	Aluminium	1.67301
2007	Aluminium	1.91965
2008	Aluminium	1.99829
2009	Aluminium	1.86308
2010	Aluminium	2.08268
2011	Aluminium	2.34396
2012	Aluminium	2.48419
2013	Aluminium	2.6237
2014	Aluminium	2.72249
2015	Aluminium	2.90687
2016	Aluminium	2.99554
2017	Aluminium	3.05147
2018	Aluminium	3.14806
1995	Lead, zinc & tin	1
1996	Lead, zinc & tin	1.01357
1997	Lead, zinc & tin	1.06035
1998	Lead, zinc & tin	1.07233
1999	Lead, zinc & tin	1.12867
2000	Lead, zinc & tin	1.20168
2001	Lead, zinc & tin	1.21687
2002	Lead, zinc & tin	1.25507
2003	Lead, zinc & tin	1.28425
2004	Lead, zinc & tin	1.33903
2005	Lead, zinc & tin	1.37284
2006	Lead, zinc & tin	1.43994
2007	Lead, zinc & tin	1.51073
2008	Lead, zinc & tin	1.60463
2009	Lead, zinc & tin	1.57747
2010	Lead, zinc & tin	1.73962
2011	Lead, zinc & tin	1.80539
2012	Lead, zinc & tin	1.76953
2013	Lead, zinc & tin	1.82985
2014	Lead, zinc & tin	1.86125
2015	Lead, zinc & tin	1.87244
2016	Lead, zinc & tin	1.89454
2017	Lead, zinc & tin	1.91642
2018	Lead, zinc & tin	1.9273
1995	Copper	1
1996	Copper	1.0726
1997	Copper	1.14725
1998	Copper	1.1827
1999	Copper	1.21786
2000	Copper	1.24245
2001	Copper	1.31045
2002	Copper	1.2874
2003	Copper	1.28399
2004	Copper	1.33508
2005	Copper	1.40128
2006	Copper	1.44848
2007	Copper	1.4946
2008	Copper	1.53494
2009	Copper	1.54059
2010	Copper	1.60597
2011	Copper	1.64012
2012	Copper	1.6801
2013	Copper	1.77026
2014	Copper	1.88752
2015	Copper	1.93887
2016	Copper	1.9724
2017	Copper	1.99767
2018	Copper	2.008
1995	Non-ferrous metals	1
1996	Non-ferrous metals	1.01134
1997	Non-ferrous metals	1.06584
1998	Non-ferrous metals	1.08989
1999	Non-ferrous metals	1.10191
2000	Non-ferrous metals	1.17598
2001	Non-ferrous metals	1.23463
2002	Non-ferrous metals	1.22859
2003	Non-ferrous metals	1.29485
2004	Non-ferrous metals	1.41784
2005	Non-ferrous metals	1.46941
2006	Non-ferrous metals	1.55747
2007	Non-ferrous metals	1.68843
2008	Non-ferrous metals	1.64686
2009	Non-ferrous metals	1.51045
2010	Non-ferrous metals	1.71987
2011	Non-ferrous metals	1.85795
2012	Non-ferrous metals	1.96228
2013	Non-ferrous metals	2.18436
2014	Non-ferrous metals	2.27336
2015	Non-ferrous metals	2.27393
2016	Non-ferrous metals	2.33647
2017	Non-ferrous metals	2.55991
2018	Non-ferrous metals	2.52676
1995	Precious metals	1
1996	Precious metals	1.0505
1997	Precious metals	1.1141
1998	Precious metals	1.15895
1999	Precious metals	1.18976
2000	Precious metals	1.27106
2001	Precious metals	1.3261
2002	Precious metals	1.315
2003	Precious metals	1.31356
2004	Precious metals	1.39102
2005	Precious metals	1.45157
2006	Precious metals	1.41683
2007	Precious metals	1.46663
2008	Precious metals	1.49753
2009	Precious metals	1.55642
2010	Precious metals	1.63032
2011	Precious metals	1.63035
2012	Precious metals	1.73995
2013	Precious metals	1.80419
2014	Precious metals	1.89822
2015	Precious metals	1.92976
2016	Precious metals	1.92681
2017	Precious metals	1.86378
2018	Precious metals	1.94596
1995	Gold	1
1996	Gold	1.04203
1997	Gold	1.10202
1998	Gold	1.09032
1999	Gold	1.20923
2000	Gold	1.22497
2001	Gold	1.21066
2002	Gold	1.18009
2003	Gold	1.51332
2004	Gold	1.43378
2005	Gold	1.48676
2006	Gold	1.40533
2007	Gold	1.39349
2008	Gold	1.36589
2009	Gold	1.48715
2010	Gold	1.57677
2011	Gold	1.58633
2012	Gold	1.38284
2013	Gold	1.47357
2014	Gold	1.52919
2015	Gold	1.57838
2016	Gold	1.60876
2017	Gold	1.62451
2018	Gold	1.62825
1995	GDP	1
1996	GDP	1.0359
1997	GDP	1.07689
1998	GDP	1.10761
1999	GDP	1.1464
2000	GDP	1.197
2001	GDP	1.22202
2002	GDP	1.24981
2003	GDP	1.28883
2004	GDP	1.34657
2005	GDP	1.40122
2006	GDP	1.46462
2007	GDP	1.5289
2008	GDP	1.5599
2009	GDP	1.54013
2010	GDP	1.60849
2011	GDP	1.66097
2012	GDP	1.70658
2013	GDP	1.75328
2014	GDP	1.80636
2015	GDP	1.86208
2016	GDP	1.91224
2017	GDP	1.97659
2018	GDP	2.03853
1995	Population	1
1996	Population	1.01405
1997	Population	1.028
1998	Population	1.04188
1999	Population	1.05571
2000	Population	1.06951
2001	Population	1.08329
2002	Population	1.09707
2003	Population	1.11089
2004	Population	1.12481
2005	Population	1.13887
2006	Population	1.15308
2007	Population	1.16743
2008	Population	1.1819
2009	Population	1.19647
2010	Population	1.2111
2011	Population	1.22579
2012	Population	1.24053
2013	Population	1.25528
2014	Population	1.27003
2015	Population	1.28474
2016	Population	1.2994
2017	Population	1.314
2018	Population	1.32849

## Sheet: Figure 2a
factor	period	Africa	China	Europe	India	JKTA	Other Americas	Other Asia	US & Canada	Net values
GWP/E	1995-2000 -> 2001-2006	-0.0426354	0.0563387	-0.104799	-0.047195	-0.00751075	-0.0817497	-0.0869612	-0.0486866	-0.363198
	2001-2006 -> 2007-2012	0.0318758	0.370204	0.17028	-0.00883718	0.0947951	0.0744624	0.24082	0.235289	1.20889
	2007-2012 -> 2013-2018	0.0178195	0.956939	0.100656	0.104804	0.121651	0.0804154	0.349779	0.240572	1.97263
E/M	1995-2000 -> 2001-2006	-0.0772852	-1.39353	-0.0262138	-0.166091	-0.0250643	0.117507	0.00614816	-0.0987965	-1.66333
	2001-2006 -> 2007-2012	-0.116605	-0.91173	0.151655	-0.0717361	0.180867	-0.154246	-0.376711	-0.385096	-1.6836
	2007-2012 -> 2013-2018	-0.239646	-4.16828	-0.641671	-0.195972	-0.375726	-0.349952	-1.02218	-1.10956	-8.10298
M/GDP	1995-2000 -> 2001-2006	0.0161767	1.19819	0.0424615	0.139191	-0.22526	-0.105412	0.0458164	-0.0288534	1.08231
	2001-2006 -> 2007-2012	0.141437	0.102411	-0.258303	0.492244	-0.225139	0.283457	1.11343	-0.71228	0.937255
	2007-2012 -> 2013-2018	0.0391479	-0.238558	-0.63855	-0.260309	-0.309231	0.0210616	0.0680403	-0.225574	-1.54397
GDP/P	1995-2000 -> 2001-2006	0.0580799	2.35357	0.436697	0.232366	0.194463	0.0553308	0.387563	0.427481	4.14555
	2001-2006 -> 2007-2012	0.100853	4.91664	0.247197	0.47374	0.155359	0.208923	0.790054	0.147268	7.04003
	2007-2012 -> 2013-2018	-0.0182296	5.07065	0.167875	0.771447	0.174178	0.0783641	0.737386	0.185197	7.16687
P/P_global	1995-2000 -> 2001-2006	0.0384249	-0.177438	-0.218469	0.0247068	-0.105583	0.00755233	0.029982	-0.0523549	-0.453178
	2001-2006 -> 2007-2012	0.0536244	-0.330113	-0.207527	0.0236825	-0.113968	-0.00221777	0.0439198	-0.0619642	-0.594563
	2007-2012 -> 2013-2018	0.0659387	-0.452764	-0.190808	0.0037204	-0.114569	-0.0101723	0.0703735	-0.0648636	-0.693145
P_global	1995-2000 -> 2001-2006	0.0411863	0.374629	0.243309	0.0726898	0.153575	0.0802832	0.185757	0.269768	1.4212
	2001-2006 -> 2007-2012	0.0497302	0.615388	0.260207	0.113079	0.155305	0.0972088	0.269259	0.256364	1.81654
	2007-2012 -> 2013-2018	0.0543708	0.838827	0.225196	0.168115	0.144113	0.109316	0.35702	0.198013	2.09497
total	1995-2000 -> 2001-2006	0.0339471	2.41176	0.372986	0.255668	-0.0153806	0.0735116	0.568305	0.468558	4.16935
	2001-2006 -> 2007-2012	0.260915	4.7628	0.36351	1.02217	0.24722	0.507587	2.08077	-0.520419	8.72455
	2007-2012 -> 2013-2018	-0.0805989	2.00682	-0.977302	0.591805	-0.359585	-0.0709665	0.560423	-0.776217	0.894375

## Sheet: Figure 2b
	region	Europe								US & Canada								JKTA								China								India								Other Asia
	material	Aluminium	Iron & steel	Copper	Lead, zinc & tin	Non-ferrous metals	Gold	Precious metals	Net values	Aluminium	Iron & steel	Copper	Lead, zinc & tin	Non-ferrous metals	Gold	Precious metals	Net values	Aluminium	Iron & steel	Copper	Lead, zinc & tin	Non-ferrous metals	Gold	Precious metals	Net values	Aluminium	Iron & steel	Copper	Lead, zinc & tin	Non-ferrous metals	Gold	Precious metals	Net values	Aluminium	Iron & steel	Copper	Lead, zinc & tin	Non-ferrous metals	Gold	Precious metals	Net values	Aluminium	Iron & steel	Copper	Lead, zinc & tin	Non-ferrous metals	Gold	Precious metals	Net values
factor	period
GWP/E	1995-2000 -> 2001-2006	-8.61205	-98.9911	-0.624442	-0.554095	3.94262	0.00706503	0.0334474	-104.799	4.62308	-63.6762	8.5515	-1.94417	3.82199	-0.0132029	-0.0495933	-48.6866	33.2302	-45.4197	4.62153	-2.23539	2.28919	-0.00107968	0.00457533	-7.51075	-13.9973	102.991	-33.3191	1.62945	-0.866391	-0.00390821	-0.0946734	56.3387	-5.76895	-44.2927	2.30675	0.519932	0.0370101	0.000680716	0.00222873	-47.195	5.49488	-95.6246	2.82977	-0.847745	1.17208	-0.0100572	0.0244742	-86.9612
	2001-2006 -> 2007-2012	17.1652	143.263	2.87333	5.818	1.1659	0.0302321	-0.0360126	170.28	20.6229	205.504	3.96486	3.57558	1.6016	0.0168456	0.00393986	235.289	12.2593	59.5596	-0.0937311	17.7151	5.33616	0.00852725	0.0102827	94.7951	0.765922	367.7	-19.1058	18.2542	2.58972	0.00354838	-0.00399937	370.204	9.57223	-23.9824	2.97487	2.44363	0.179276	0.00146153	-0.0262335	-8.83718	17.5872	210.272	1.72307	9.09818	2.11511	0.0243548	0.000215022	240.82
	2007-2012 -> 2013-2018	-51.2635	138.688	10.8359	0.209727	2.22239	-0.0332113	-0.00323002	100.656	-20.2333	243.57	13.4751	3.64715	0.0447734	0.02125	0.0469504	240.572	-7.66612	118.068	12.0769	-0.0764111	-0.769774	0.00222787	0.0159251	121.651	-30.1019	909.102	39.1028	39.5295	-0.748099	0.00987981	0.0447466	956.939	7.62848	94.5331	0.686027	1.90331	0.0836727	0.000720457	-0.0316365	104.804	12.2944	295.251	28.6036	8.12877	5.41562	0.0673281	0.0178757	349.779
E/M	1995-2000 -> 2001-2006	-46.6939	32.5104	-2.53466	1.03502	-10.2402	-0.00273969	-0.28783	-26.2138	4.28108	-115.45	20.0315	-9.3558	1.94058	0.0339922	-0.278151	-98.7965	-12.7114	2.71146	-6.27928	-6.15973	-2.59698	0.0147569	-0.0430681	-25.0643	-298.287	-1124.43	-0.0701007	58.9828	-29.1622	-0.0225633	-0.541587	-1393.53	-16.0075	-131.118	-11.1787	-6.62862	-1.09977	-0.00338052	-0.0544178	-166.091	-7.66272	2.09768	6.53366	8.5324	-3.2053	-0.0211035	-0.126438	6.14816
	2001-2006 -> 2007-2012	-46.5655	187.001	24.7431	-7.03516	-6.41326	-0.00283705	-0.0726058	151.655	-136.945	-278.211	27.2607	6.50364	-3.7203	-0.0107194	0.0265361	-385.096	-48.498	247.656	18.5746	-30.5932	-6.25096	-0.00460296	-0.0163321	180.867	-323.523	-215.991	-250.833	-80.8518	-40.2924	-0.0289447	-0.209742	-911.73	-39.8411	-23.5439	-2.96689	-4.36818	-1.04304	0.000193248	0.026773	-71.7361	-115.109	-237.485	7.12895	-20.2568	-10.9385	-0.0319881	-0.0189655	-376.711
	2007-2012 -> 2013-2018	-69.7832	-488.577	-60.2574	-11.24	-11.9689	0.0583713	0.0975515	-641.671	-194.092	-822.901	-55.1913	-28.2566	-9.17439	-0.0152618	0.069622	-1109.56	-102.525	-232.196	-39.76	1.34037	-2.68273	0.0384793	0.0577611	-375.726	-1030.12	-2343.2	-564.254	-187.007	-43.901	0.0474244	0.160445	-4168.28	-46.7262	-126.472	-10.3992	-11.136	-1.32734	0.0104277	0.0786181	-195.972	-299.892	-598.751	-88.6702	-20.8102	-14.2824	0.0507294	0.17801	-1022.18
M/GDP	1995-2000 -> 2001-2006	22.3529	44.9269	-15.0768	-6.74159	-2.90932	0.00819035	-0.0988112	42.4615	8.19219	28.0306	-38.424	-18.6403	-8.17579	-0.0037502	0.167694	-28.8534	-63.8964	-125.664	-20.6833	-14.6603	-0.216015	-0.0214792	-0.118956	-225.26	178.539	810.872	125.855	51.5056	31.3804	-0.0140341	0.0547792	1198.19	-0.361615	127.564	8.89028	1.71506	1.22614	0.0118979	0.145367	139.191	32.0867	25.3338	-6.0129	-9.45148	3.84046	0.0391196	-0.0192565	45.8164
	2001-2006 -> 2007-2012	5.82331	-197.014	-40.8589	-17.4097	-8.69298	-0.00821643	-0.142489	-258.303	-85.8886	-528.227	-73.872	-12.8642	-11.5752	-0.0383121	0.184564	-712.28	8.39284	-192.086	-19.1973	-18.3884	-3.76955	-0.00267527	-0.0876946	-225.139	190.263	-178.424	57.2083	23.2834	10.2887	-0.014324	-0.194619	102.411	40.513	457.483	-8.90763	2.43386	0.748918	-0.00762175	-0.0192211	492.244	196.954	907.656	0.885966	1.51729	6.43866	-0.0425439	0.0201773	1113.43
	2007-2012 -> 2013-2018	-65.2524	-509.765	-38.1385	-15.6006	-9.56835	-0.0074658	-0.21717	-638.55	-36.0441	-162.867	-20.7757	-3.45247	-2.11922	-0.00643044	-0.309076	-225.574	2.18074	-271.418	-31.1683	-9.2036	0.396875	-0.0198947	0.00130263	-309.231	291.129	-483.935	4.41264	-64.3705	14.371	-0.0215716	-0.143986	-238.558	1.29888	-259.177	1.48107	-4.43683	0.440985	-0.00354917	0.0874309	-260.309	129.256	-88.6527	15.9721	1.93067	8.86199	0.0504615	0.621725	68.0403
GDP/P	1995-2000 -> 2001-2006	64.4978	326.269	25.2631	12.2007	8.29439	0.00753403	0.164819	436.697	77.9722	319.422	17.3829	7.45645	5.09929	0.0113944	0.136932	427.481	28.406	144.426	10.8584	7.1929	3.53862	0.00583292	0.0355049	194.463	366.173	1711.62	195.741	51.2697	28.3882	0.0335516	0.342066	2353.57	15.4599	203.713	8.13696	4.32161	0.689001	0.00254144	0.0434641	232.366	54.5152	298.293	20.3966	8.6602	5.56665	0.0262329	0.105483	387.563
	2001-2006 -> 2007-2012	34.5857	189.467	13.2015	6.01282	3.85364	0.00543935	0.0714691	247.197	26.9537	110.581	5.74337	2.26343	1.66717	0.00423436	0.0555175	147.268	21.1564	119.27	8.24757	3.87979	2.78012	0.00465225	0.020263	155.359	689.769	3615.52	398.091	159.941	52.9319	0.0405923	0.344099	4916.64	25.4653	426.451	13.3562	7.08756	1.27604	0.00580783	0.0977089	473.74	112.077	616.01	37.8426	14.0334	9.8776	0.0417669	0.171611	790.054
	2007-2012 -> 2013-2018	21.9156	132.413	7.71912	3.59317	2.18081	0.00540312	0.047578	167.875	30.4378	143.77	6.116	2.75826	2.0118	0.00620152	0.0973078	185.197	20.5641	139.529	7.60262	3.26458	3.18558	0.0068323	0.0247573	174.178	612.877	3992.08	286.618	129.334	49.3802	0.0457901	0.31748	5070.65	35.0207	708.496	17.381	8.55201	1.81795	0.00900372	0.170017	771.447	94.9027	592.616	30.5719	10.6067	8.43921	0.0437307	0.206056	737.386
P	1995-2000 -> 2001-2006	3.66873	18.5586	1.437	0.693991	0.471796	0.000428546	0.00937513	24.8399	39.656	162.455	8.84077	3.79228	2.59346	0.0057951	0.0696423	217.413	7.01033	35.6429	2.67975	1.77514	0.873298	0.00143951	0.00876226	47.9916	30.6794	143.406	16.3999	4.29557	2.37848	0.00281109	0.0286596	197.191	6.48004	85.3865	3.41062	1.81141	0.288796	0.00106525	0.018218	97.3966	30.3461	166.046	11.3539	4.82074	3.0987	0.0146026	0.0587176	215.739
	2001-2006 -> 2007-2012	7.37061	40.3775	2.81338	1.2814	0.821255	0.00115919	0.0152309	52.6805	35.5798	145.971	7.58146	2.9878	2.20073	0.00558951	0.0732851	194.399	5.62924	31.7351	2.19449	1.03232	0.739725	0.00123786	0.00539153	41.3375	40.0221	209.781	23.0982	9.28016	3.07124	0.00235527	0.0199654	285.275	7.35141	123.11	3.85573	2.04607	0.368374	0.00167663	0.028207	136.761	44.4276	244.187	15.0009	5.56286	3.9155	0.0165565	0.0680267	313.179
	2007-2012 -> 2013-2018	4.48919	27.1234	1.58118	0.736023	0.446715	0.00110677	0.00974586	34.3874	21.8835	103.365	4.39716	1.98308	1.44641	0.00445864	0.0699604	133.149	3.48799	23.6663	1.28952	0.553723	0.540323	0.00115886	0.00419922	29.5432	46.6625	303.944	21.8222	9.84706	3.75965	0.00348631	0.0241719	386.063	7.80067	157.814	3.87151	1.90491	0.404939	0.00200553	0.0378703	171.835	55.0062	343.484	17.7197	6.14771	4.89142	0.0253466	0.119431	427.394
total	1995-2000 -> 2001-2006	35.2135	323.274	8.46419	6.634	-0.440707	0.0204783	-0.179	372.986	134.725	330.782	16.3826	-18.6916	5.27952	0.0342286	0.0465241	468.558	-7.9613	11.6965	-8.80286	-14.0874	3.88811	-0.000529544	-0.113182	-15.3806	263.106	1644.46	304.607	167.683	32.1185	-0.0041429	-0.210755	2411.76	-0.198192	241.252	11.5659	1.7394	1.14118	0.0128048	0.15486	255.668	114.78	396.145	35.101	11.7141	10.4726	0.0487944	0.0429801	568.305
	2001-2006 -> 2007-2012	18.3794	363.095	2.7724	-11.3327	-9.26544	0.0257771	-0.164408	363.51	-139.677	-344.382	-29.3216	2.4662	-9.82601	-0.022362	0.343842	-520.419	-1.06024	266.134	9.72566	-26.3544	-1.16451	0.00713911	-0.0680894	247.22	597.298	3798.58	208.459	129.907	28.5892	0.00322724	-0.0442961	4762.8	43.0608	959.517	8.31233	9.64294	1.52957	0.00151749	0.107234	1022.17	255.937	1740.64	62.5814	9.95495	11.4084	0.00814612	0.241064	2080.77
	2007-2012 -> 2013-2018	-159.894	-700.118	-78.2597	-22.3017	-16.6874	0.0242041	-0.0655245	-977.302	-198.048	-495.064	-51.9787	-23.3206	-7.79063	0.0102179	-0.025235	-776.217	-83.958	-222.35	-49.9592	-4.12134	0.670269	0.0288037	0.103945	-359.585	-109.556	2377.99	-212.298	-72.6673	22.8618	0.085009	0.402858	2006.82	5.02247	575.194	13.0204	-3.21264	1.42021	0.0186082	0.342299	591.805	-8.43277	543.948	4.19715	6.00362	13.3258	0.237596	1.1431	560.423
[truncated: 16 more columns]

## Sheet: Figure 3
		Iron & steel							Aluminium							Copper							Lead, zinc & tin
		M	GDP	P	M/P	log10(M/P)	GDP/P	log10(GDP/P)	M	GDP	P	M/P	log10(M/P)	GDP/P	log10(GDP/P)	M	GDP	P	M/P	log10(M/P)	GDP/P	log10(GDP/P)	M	GDP	P	M/P	log10(M/P)	GDP/P	log10(GDP/P)
year	region
1995	Africa	1.97815e+07	7.19859e+11	654936	30.2037	1.48006	1099.13	3.04105	403593	7.19859e+11	654936	616.232	2.78974	1099.13	3.04105	440055	7.19859e+11	654936	671.905	2.82731	1099.13	3.04105	281674	7.19859e+11	654936	430.079	2.63355	1099.13	3.04105
	China	1.03457e+08	1.47533e+12	1.24092e+06	83.3708	1.92101	1188.9	3.07515	1.72544e+06	1.47533e+12	1.24092e+06	1390.45	3.14316	1188.9	3.07515	1.02181e+06	1.47533e+12	1.24092e+06	823.431	2.91563	1188.9	3.07515	1.42185e+06	1.47533e+12	1.24092e+06	1145.81	3.05911	1188.9	3.07515
	Europe	1.77702e+08	1.00889e+13	579479	306.658	2.48665	17410.2	4.2408	4.80456e+06	1.00889e+13	579479	8291.18	3.91862	17410.2	4.2408	3.23948e+06	1.00889e+13	579479	5590.34	3.74744	17410.2	4.2408	3.76814e+06	1.00889e+13	579479	6502.64	3.81309	17410.2	4.2408
	India	1.69301e+07	4.88941e+11	963923	17.5638	1.24462	507.241	2.70521	479442	4.88941e+11	963923	497.386	2.69669	507.241	2.70521	56627.1	4.88941e+11	963923	58.7465	1.76898	507.241	2.70521	235296	4.88941e+11	963923	244.103	2.38757	507.241	2.70521
	JKTA	1.48643e+08	4.20079e+12	211007	704.447	2.84785	19908.3	4.29903	4.96227e+06	4.20079e+12	211007	23517.1	4.37138	19908.3	4.29903	1.79963e+06	4.20079e+12	211007	8528.77	3.93089	19908.3	4.29903	1.55194e+06	4.20079e+12	211007	7354.92	3.86658	19908.3	4.29903
	Other Americas	4.11931e+07	2.52069e+12	483144	85.2604	1.93075	5217.26	3.71744	1.2783e+06	2.52069e+12	483144	2645.8	3.42256	5217.26	3.71744	609443	2.52069e+12	483144	1261.41	3.10086	5217.26	3.71744	840552	2.52069e+12	483144	1739.76	3.24049	5217.26	3.71744
	Other Asia	1.12925e+08	3.16657e+12	1.31633e+06	85.7879	1.93343	2405.6	3.38122	2.60356e+06	3.16657e+12	1.31633e+06	1977.89	3.2962	2405.6	3.38122	1.39733e+06	3.16657e+12	1.31633e+06	1061.53	3.02593	2405.6	3.38122	1.77698e+06	3.16657e+12	1.31633e+06	1349.95	3.13032	2405.6	3.38122
	US & Canada	1.49003e+08	9.70765e+12	294328	506.248	2.70436	32982.4	4.51828	3.647e+06	9.70765e+12	294328	12391	4.0931	32982.4	4.51828	3.32659e+06	9.70765e+12	294328	11302.3	4.05317	32982.4	4.51828	3.4078e+06	9.70765e+12	294328	11578.3	4.06364	32982.4	4.51828
1996	Africa	1.69534e+07	7.57121e+11	671759	25.2374	1.40204	1127.07	3.05195	451842	7.57121e+11	671759	672.624	2.82777	1127.07	3.05195	345489	7.57121e+11	671759	514.305	2.71122	1127.07	3.05195	282734	7.57121e+11	671759	420.886	2.62416	1127.07	3.05195
	China	1.03632e+08	1.62173e+12	1.25164e+06	82.7971	1.91802	1295.68	3.1125	1.88908e+06	1.62173e+12	1.25164e+06	1509.29	3.17877	1295.68	3.1125	1.23821e+06	1.62173e+12	1.25164e+06	989.271	2.99532	1295.68	3.1125	1.40644e+06	1.62173e+12	1.25164e+06	1123.68	3.05064	1295.68	3.1125
	Europe	1.74161e+08	1.0285e+13	579729	300.419	2.47773	17741.1	4.24898	5.31182e+06	1.0285e+13	579729	9162.6	3.96202	17741.1	4.24898	3.61648e+06	1.0285e+13	579729	6238.23	3.79506	17741.1	4.24898	4.29992e+06	1.0285e+13	579729	7417.13	3.87024	17741.1	4.24898
	India	2.53396e+07	5.25854e+11	982365	25.7945	1.41153	535.293	2.72859	478083	5.25854e+11	982365	486.665	2.68723	535.293	2.72859	239038	5.25854e+11	982365	243.329	2.38619	535.293	2.72859	373913	5.25854e+11	982365	380.626	2.5805	535.293	2.72859
	JKTA	1.51637e+08	4.36367e+12	212073	715.022	2.85432	20576.2	4.31337	2.91316e+06	4.36367e+12	212073	13736.6	4.13788	20576.2	4.31337	2.20078e+06	4.36367e+12	212073	10377.4	4.01609	20576.2	4.31337	2.03561e+06	4.36367e+12	212073	9598.6	3.98221	20576.2	4.31337
	Other Americas	5.17345e+07	2.61541e+12	491070	105.351	2.02264	5325.95	3.7264	1.43627e+06	2.61541e+12	491070	2924.79	3.46609	5325.95	3.7264	703852	2.61541e+12	491070	1433.3	3.15634	5325.95	3.7264	1.01141e+06	2.61541e+12	491070	2059.61	3.31379	5325.95	3.7264
	Other Asia	1.19736e+08	3.30475e+12	1.33832e+06	89.4674	1.95167	2469.32	3.39258	2.74977e+06	3.30475e+12	1.33832e+06	2054.64	3.31274	2469.32	3.39258	1.96977e+06	3.30475e+12	1.33832e+06	1471.82	3.16785	2469.32	3.39258	1.55442e+06	3.30475e+12	1.33832e+06	1161.47	3.06501	2469.32	3.39258
	US & Canada	1.2456e+08	1.00573e+13	297793	418.276	2.62146	33772.9	4.52857	5.65917e+06	1.00573e+13	297793	19003.7	4.27884	33772.9	4.52857	2.44069e+06	1.00573e+13	297793	8195.94	3.9136	33772.9	4.52857	2.50009e+06	1.00573e+13	297793	8395.39	3.92404	33772.9	4.52857
1997	Africa	1.7737e+07	7.80968e+11	688845	25.749	1.41076	1133.74	3.05451	547183	7.80968e+11	688845	794.348	2.90001	1133.74	3.05451	376152	7.80968e+11	688845	546.062	2.73724	1133.74	3.05451	299669	7.80968e+11	688845	435.031	2.63852	1133.74	3.05451
	China	1.01291e+08	1.77152e+12	1.262e+06	80.2628	1.90451	1403.74	3.14729	1.93686e+06	1.77152e+12	1.262e+06	1534.76	3.18604	1403.74	3.14729	1.08949e+06	1.77152e+12	1.262e+06	863.305	2.93616	1403.74	3.14729	1.07532e+06	1.77152e+12	1.262e+06	852.082	2.93048	1403.74	3.14729
	Europe	1.93817e+08	1.05993e+13	579685	334.349	2.5242	18284.6	4.26209	5.3684e+06	1.05993e+13	579685	9260.88	3.96665	18284.6	4.26209	3.5939e+06	1.05993e+13	579685	6199.75	3.79237	18284.6	4.26209	4.38796e+06	1.05993e+13	579685	7569.56	3.87907	18284.6	4.26209
	India	2.59441e+07	5.4715e+11	1.0009e+06	25.9208	1.41365	546.658	2.73772	408526	5.4715e+11	1.0009e+06	408.158	2.61083	546.658	2.73772	246275	5.4715e+11	1.0009e+06	246.054	2.39103	546.658	2.73772	406886	5.4715e+11	1.0009e+06	406.52	2.60908	546.658	2.73772
	JKTA	1.46783e+08	4.4717e+12	213084	688.849	2.83812	20985.6	4.32192	2.95399e+06	4.4717e+12	213084	13863	4.14186	20985.6	4.32192	2.12638e+06	4.4717e+12	213084	9979.07	3.99909	20985.6	4.32192	2.15216e+06	4.4717e+12	213084	10100	4.00432	20985.6	4.32192
	Other Americas	6.2421e+07	2.75287e+12	498948	125.105	2.09728	5517.34	3.74173	1.99437e+06	2.75287e+12	498948	3997.15	3.60175	5517.34	3.74173	988531	2.75287e+12	498948	1981.23	3.29693	5517.34	3.74173	1.10824e+06	2.75287e+12	498948	2221.16	3.34658	5517.34	3.74173
	Other Asia	1.2243e+08	3.43062e+12	1.35999e+06	90.023	1.95435	2522.54	3.40184	2.96844e+06	3.43062e+12	1.35999e+06	2182.7	3.33899	2522.54	3.40184	2.27684e+06	3.43062e+12	1.35999e+06	1674.17	3.2238	2522.54	3.40184	1.97947e+06	3.43062e+12	1.35999e+06	1455.51	3.16301	2522.54	3.40184
	US & Canada	1.44608e+08	1.05033e+13	301456	479.699	2.68097	34841.9	4.5421	5.77446e+06	1.05033e+13	301456	19155.2	4.28229	34841.9	4.5421	2.94432e+06	1.05033e+13	301456	9767	3.98976	34841.9	4.5421	2.67623e+06	1.05033e+13	301456	8877.67	3.9483	34841.9	4.5421
1998	Africa	1.91339e+07	8.01288e+11	706237	27.0927	1.43285	1134.59	3.05484	527550	8.01288e+11	706237	746.987	2.87331	1134.59	3.05484	366602	8.01288e+11	706237	519.092	2.71524	1134.59	3.05484	286022	8.01288e+11	706237	404.995	2.60745	1134.59	3.05484
	China	1.11662e+08	1.91051e+12	1.27198e+06	87.786	1.94343	1502	3.17667	2.22543e+06	1.91051e+12	1.27198e+06	1749.58	3.24293	1502	3.17667	1.46204e+06	1.91051e+12	1.27198e+06	1149.42	3.06048	1502	3.17667	1.3648e+06	1.91051e+12	1.27198e+06	1072.97	3.03059	1502	3.17667
	Europe	2.05245e+08	1.09282e+13	579543	354.15	2.54919	18856.5	4.27546	6.2614e+06	1.09282e+13	579543	10804	4.03359	18856.5	4.27546	4.32713e+06	1.09282e+13	579543	7466.44	3.87311	18856.5	4.27546	4.82978e+06	1.09282e+13	579543	8333.77	3.92084	18856.5	4.27546
	India	2.58279e+07	5.80988e+11	1.01948e+06	25.3343	1.40371	569.884	2.75579	510771	5.80988e+11	1.01948e+06	501.01	2.69985	569.884	2.75579	254186	5.80988e+11	1.01948e+06	249.328	2.39677	569.884	2.75579	416634	5.80988e+11	1.01948e+06	408.672	2.61137	569.884	2.75579
	JKTA	1.15912e+08	4.45257e+12	214047	541.526	2.73362	20801.9	4.3181	2.12498e+06	4.45257e+12	214047	9927.67	3.99685	20801.9	4.3181	1.71809e+06	4.45257e+12	214047	8026.71	3.90454	20801.9	4.3181	1.76744e+06	4.45257e+12	214047	8257.26	3.91684	20801.9	4.3181
	Other Americas	6.45085e+07	2.81747e+12	506747	127.299	2.10483	5559.9	3.74507	2.11141e+06	2.81747e+12	506747	4166.59	3.61978	5559.9	3.74507	1.08853e+06	2.81747e+12	506747	2148.08	3.33205	5559.9	3.74507	1.2747e+06	2.81747e+12	506747	2515.45	3.40062	5559.9	3.74507
	Other Asia	8.73989e+07	3.39181e+12	1.38141e+06	63.2679	1.80118	2455.33	3.39011	2.76581e+06	3.39181e+12	1.38141e+06	2002.16	3.3015	2455.33	3.39011	1.58574e+06	3.39181e+12	1.38141e+06	1147.92	3.05991	2455.33	3.39011	1.70553e+06	3.39181e+12	1.38141e+06	1234.63	3.09154	2455.33	3.39011
	US & Canada	1.63093e+08	1.09692e+13	305197	534.385	2.72785	35941.4	4.5556	6.41055e+06	1.09692e+13	305197	21004.6	4.32231	35941.4	4.5556	3.26115e+06	1.09692e+13	305197	10685.4	4.02879	35941.4	4.5556	2.60026e+06	1.09692e+13	305197	8519.91	3.93044	35941.4	4.5556
1999	Africa	1.69445e+07	8.20713e+11	723989	23.4044	1.3693	1133.6	3.05446	573775	8.20713e+11	723989	792.52	2.89901	1133.6	3.05446	335046	8.20713e+11	723989	462.778	2.66537	1133.6	3.05446	271594	8.20713e+11	723989	375.136	2.57419	1133.6	3.05446
	China	1.29483e+08	2.05689e+12	1.28151e+06	101.039	2.00449	1605.05	3.20549	2.69406e+06	2.05689e+12	1.28151e+06	2102.25	3.32268	1605.05	3.20549	1.49214e+06	2.05689e+12	1.28151e+06	1164.36	3.06609	1605.05	3.20549	1.95389e+06	2.05689e+12	1.28151e+06	1524.67	3.18318	1605.05	3.20549
	Europe	2.01887e+08	1.12458e+13	579568	348.341	2.542	19403.8	4.28789	6.0373e+06	1.12458e+13	579568	10416.9	4.01774	19403.8	4.28789	4.23876e+06	1.12458e+13	579568	7313.66	3.86413	19403.8	4.28789	5.07645e+06	1.12458e+13	579568	8759.02	3.94246	19403.8	4.28789
	India	2.46239e+07	6.3238e+11	1.03806e+06	23.7211	1.37513	609.196	2.78476	594349	6.3238e+11	1.03806e+06	572.559	2.75782	609.196	2.78476	314351	6.3238e+11	1.03806e+06	302.826	2.48119	609.196	2.78476	451417	6.3238e+11	1.03806e+06	434.867	2.63836	609.196	2.78476
	JKTA	1.29695e+08	4.53655e+12	214970	603.317	2.78055	21103.2	4.32435	2.26825e+06	4.53655e+12	214970	10551.5	4.02331	21103.2	4.32435	2.07299e+06	4.53655e+12	214970	9643.18	3.98422	21103.2	4.32435	1.71969e+06	4.53655e+12	214970	7999.68	3.90307	21103.2	4.32435
	Other Americas	5.83244e+07	2.82209e+12	514428	113.377	2.05453	5485.87	3.73925	1.74779e+06	2.82209e+12	514428	3397.54	3.53117	5485.87	3.73925	1.16504e+06	2.82209e+12	514428	2264.73	3.35502	5485.87	3.73925	1.28835e+06	2.82209e+12	514428	2504.43	3.39871	5485.87	3.73925
	Other Asia	8.54422e+07	3.49897e+12	1.40271e+06	60.9121	1.7847	2494.43	3.39697	3.0472e+06	3.49897e+12	1.40271e+06	2172.36	3.33693	2494.43	3.39697	1.65863e+06	3.49897e+12	1.40271e+06	1182.45	3.07278	2494.43	3.39697	1.78e+06	3.49897e+12	1.40271e+06	1268.97	3.10345	2494.43	3.39697
	US & Canada	1.59882e+08	1.14941e+13	308851	517.668	2.71405	37215.7	4.57073	6.94942e+06	1.14941e+13	308851	22500.9	4.3522	37215.7	4.57073	3.20452e+06	1.14941e+13	308851	10375.6	4.01601	37215.7	4.57073	2.45213e+06	1.14941e+13	308851	7939.53	3.89979	37215.7	4.57073
2000	Africa	1.55666e+07	8.46682e+11	742153	20.975	1.3217	1140.85	3.05723	611667	8.46682e+11	742153	824.18	2.91602	1140.85	3.05723	299898	8.46682e+11	742153	404.092	2.60648	1140.85	3.05723	285322	8.46682e+11	742153	384.452	2.58484	1140.85	3.05723
	China	1.22595e+08	2.23152e+12	1.29055e+06	94.9947	1.9777	1729.12	3.23783	3.05918e+06	2.23152e+12	1.29055e+06	2370.45	3.37483	1729.12	3.23783	1.85453e+06	2.23152e+12	1.29055e+06	1437.01	3.15746	1729.12	3.23783	2.19718e+06	2.23152e+12	1.29055e+06	1702.51	3.23109	1729.12	3.23783
	Europe	2.16379e+08	1.16785e+13	579948	373.101	2.57183	20137.2	4.304	6.03365e+06	1.16785e+13	579948	10403.8	4.01719	20137.2	4.304	3.92494e+06	1.16785e+13	579948	6767.75	3.83044	20137.2	4.304	5.02162e+06	1.16785e+13	579948	8658.74	3.93745	20137.2	4.304
	India	2.70149e+07	6.5667e+11	1.05658e+06	25.5684	1.4077	621.508	2.79345	529780	6.5667e+11	1.05658e+06	501.412	2.70019	621.508	2.79345	315439	6.5667e+11	1.05658e+06	298.549	2.47502	621.508	2.79345	331461	6.5667e+11	1.05658e+06	313.713	2.49653	621.508	2.79345
	JKTA	1.44514e+08	4.69939e+12	215861	669.477	2.82574	21770.4	4.33787	2.51448e+06	4.69939e+12	215861	11648.6	4.06627	21770.4	4.33787	2.14706e+06	4.69939e+12	215861	9946.47	3.99767	21770.4	4.33787	1.87962e+06	4.69939e+12	215861	8707.54	3.9399	21770.4	4.33787
	Other Americas	6.34422e+07	2.9216e+12	521964	121.545	2.08474	5597.32	3.74798	1.6822e+06	2.9216e+12	521964	3222.83	3.50824	5597.32	3.74798	1.10765e+06	2.9216e+12	521964	2122.08	3.32676	5597.32	3.74798	1.30308e+06	2.9216e+12	521964	2496.5	3.39733	5597.32	3.74798
	Other Asia	1.01177e+08	3.73298e+12	1.42399e+06	71.0514	1.85157	2621.49	3.41855	3.01303e+06	3.73298e+12	1.42399e+06	2115.9	3.3255	2621.49	3.41855	1.99124e+06	3.73298e+12	1.42399e+06	1398.35	3.14561	2621.49	3.41855	2.02653e+06	3.73298e+12	1.42399e+06	1423.13	3.15325	2621.49	3.41855
	US & Canada	1.75863e+08	1.19778e+13	312299	563.123	2.7506	38353.7	4.58381	7.18837e+06	1.19778e+13	312299	23017.6	4.36206	38353.7	4.58381	3.13322e+06	1.19778e+13	312299	10032.8	4.00142	38353.7	4.58381	2.91855e+06	1.19778e+13	312299	9345.37	3.9706	38353.7	4.58381
2001	Africa	1.87611e+07	8.8255e+11	760750	24.6613	1.39202	1160.11	3.0645	773353	8.8255e+11	760750	1016.57	3.00714	1160.11	3.0645	360480	8.8255e+11	760750	473.848	2.67564	1160.11	3.0645	279395	8.8255e+11	760750	367.263	2.56498	1160.11	3.0645
	China	1.51953e+08	2.41753e+12	1.29913e+06	116.965	2.06806	1860.89	3.26972	3.35986e+06	2.41753e+12	1.29913e+06	2586.24	3.41267	1860.89	3.26972	2.25217e+06	2.41753e+12	1.29913e+06	1733.6	3.23895	1860.89	3.26972	2.95115e+06	2.41753e+12	1.29913e+06	2271.64	3.35634	1860.89	3.26972
	Europe	2.14939e+08	1.19465e+13	580752	370.105	2.56833	20570.7	4.31325	6.11713e+06	1.19465e+13	580752	10533.1	4.02256	20570.7	4.31325	4.28854e+06	1.19465e+13	580752	7384.46	3.86832	20570.7	4.31325	5.07207e+06	1.19465e+13	580752	8733.63	3.94119	20570.7	4.31325
	India	2.8682e+07	6.88348e+11	1.075e+06	26.6809	1.4262	640.323	2.8064	558469	6.88348e+11	1.075e+06	519.506	2.71559	640.323	2.8064	437011	6.88348e+11	1.075e+06	406.522	2.60908	640.323	2.8064	529554	6.88348e+11	1.075e+06	492.608	2.6925	640.323	2.8064
	JKTA	1.3583e+08	4.75746e+12	216723	626.742	2.79709	21951.7	4.34147	2.42372e+06	4.75746e+12	216723	11183.5	4.04858	21951.7	4.34147	2.0101e+06	4.75746e+12	216723	9274.95	3.96731	21951.7	4.34147	1.66542e+06	4.75746e+12	216723	7684.55	3.88562	21951.7	4.34147
	Other Americas	5.81494e+07	2.94342e+12	529341	109.852	2.04081	5560.54	3.74512	1.58776e+06	2.94342e+12	529341	2999.5	3.47705	5560.54	3.74512	1.10057e+06	2.94342e+12	529341	2079.14	3.31788	5560.54	3.74512	1.18986e+06	2.94342e+12	529341	2247.81	3.35176	5560.54	3.74512
	Other Asia	9.82618e+07	3.81467e+12	1.44529e+06	67.9874	1.83243	2639.37	3.4215	3.09332e+06	3.81467e+12	1.44529e+06	2140.27	3.33047	2639.37	3.4215	1.83539e+06	3.81467e+12	1.44529e+06	1269.91	3.10377	2639.37	3.4215	1.79154e+06	3.81467e+12	1.44529e+06	1239.57	3.09327	2639.37	3.4215
	US & Canada	1.62675e+08	1.21048e+13	315488	515.631	2.71234	38368.6	4.58398	6.77849e+06	1.21048e+13	315488	21485.7	4.33215	38368.6	4.58398	3.29826e+06	1.21048e+13	315488	10454.5	4.0193	38368.6	4.58398	2.68615e+06	1.21048e+13	315488	8514.26	3.93015	38368.6	4.58398
2002	Africa	2.17348e+07	9.31964e+11	779813	27.8718	1.44516	1195.11	3.07741	794951	9.31964e+11	779813	1019.41	3.00835	1195.11	3.07741	378096	9.31964e+11	779813	484.855	2.68561	1195.11	3.07741	345142	9.31964e+11	779813	442.596	2.64601	1195.11	3.07741
	China	1.83622e+08	2.63834e+12	1.30735e+06	140.453	2.14753	2018.08	3.30494	3.81918e+06	2.63834e+12	1.30735e+06	2921.31	3.46558	2018.08	3.30494	2.63733e+06	2.63834e+12	1.30735e+06	2017.31	3.30477	2018.08	3.30494	3.24953e+06	2.63834e+12	1.30735e+06	2485.58	3.39543	2018.08	3.30494
	Europe	2.09946e+08	1.21004e+13	581924	360.779	2.55724	20793.8	4.31793	6.32578e+06	1.21004e+13	581924	10870.5	4.03625	20793.8	4.31793	3.9535e+06	1.21004e+13	581924	6793.84	3.83212	20793.8	4.31793	4.90314e+06	1.21004e+13	581924	8425.74	3.92561	20793.8	4.31793
	India	3.05634e+07	7.14532e+11	1.09332e+06	27.9548	1.44646	653.545	2.81528	554586	7.14532e+11	1.09332e+06	507.251	2.70522	653.545	2.81528	427895	7.14532e+11	1.09332e+06	391.373	2.59259	653.545	2.81528	568122	7.14532e+11	1.09332e+06	519.631	2.7157	653.545	2.81528
	JKTA	1.43645e+08	4.84013e+12	217556	660.268	2.81972	22247.7	4.34729	2.36862e+06	4.84013e+12	217556	10887.4	4.03692	22247.7	4.34729	1.9362e+06	4.84013e+12	217556	8899.77	3.94938	22247.7	4.34729	1.86666e+06	4.84013e+12	217556	8580.12	3.93349	22247.7	4.34729
	Other Americas	5.32719e+07	2.93572e+12	536570	99.2824	1.99687	5471.27	3.73809	1.59363e+06	2.93572e+12	536570	2970.04	3.47276	5471.27	3.73809	966888	2.93572e+12	536570	1801.98	3.25575	5471.27	3.73809	1.2206e+06	2.93572e+12	536570	2274.82	3.35695	5471.27	3.73809
	Other Asia	1.09874e+08	3.96573e+12	1.46663e+06	74.916	1.87457	2703.97	3.432	3.4153e+06	3.96573e+12	1.46663e+06	2328.67	3.36711	2703.97	3.432	1.95552e+06	3.96573e+12	1.46663e+06	1333.34	3.12494	2703.97	3.432	1.83703e+06	3.96573e+12	1.46663e+06	1252.55	3.09779	2703.97	3.432
	US & Canada	1.72824e+08	1.23278e+13	318458	542.689	2.73455	38711	4.58783	7.14734e+06	1.23278e+13	318458	22443.6	4.35109	38711	4.58783	3.05299e+06	1.23278e+13	318458	9586.81	3.98167	38711	4.58783	2.68245e+06	1.23278e+13	318458	8423.25	3.92548	38711	4.58783
2003	Africa	2.23362e+07	9.82921e+11	799422	27.9404	1.44623	1229.54	3.08974	866722	9.82921e+11	799422	1084.19	3.0351	1229.54	3.08974	412608	9.82921e+11	799422	516.133	2.71276	1229.54	3.08974	368921	9.82921e+11	799422	461.484	2.66416	1229.54	3.08974
	China	2.26596e+08	2.90318e+12	1.3153e+06	172.276	2.23623	2207.23	3.34385	4.57352e+06	2.90318e+12	1.3153e+06	3477.16	3.54122	2207.23	3.34385	3.05811e+06	2.90318e+12	1.3153e+06	2325.02	3.36643	2207.23	3.34385	3.74595e+06	2.90318e+12	1.3153e+06	2847.97	3.45454	2207.23	3.34385
	Europe	2.26048e+08	1.22605e+13	583367	387.488	2.58826	21016.8	4.32257	6.97682e+06	1.22605e+13	583367	11959.6	4.07772	21016.8	4.32257	3.85397e+06	1.22605e+13	583367	6606.43	3.81997	21016.8	4.32257	5.09087e+06	1.22605e+13	583367	8726.71	3.94085	21016.8	4.32257
	India	3.02233e+07	7.70697e+11	1.11152e+06	27.1908	1.43442	693.37	2.84097	674594	7.70697e+11	1.11152e+06	606.909	2.78312	693.37	2.84097	418060	7.70697e+11	1.11152e+06	376.114	2.57532	693.37	2.84097	581306	7.70697e+11	1.11152e+06	522.981	2.71849	693.37	2.84097
	JKTA	1.51374e+08	4.94582e+12	218363	693.22	2.84087	22649.5	4.35506	2.81505e+06	4.94582e+12	218363	12891.6	4.11031	22649.5	4.35506	1.99189e+06	4.94582e+12	218363	9121.9	3.96009	22649.5	4.35506	1.90445e+06	4.94582e+12	218363	8721.47	3.94059	22649.5	4.35506
	Other Americas	4.86107e+07	2.99264e+12	543673	89.4117	1.95139	5504.48	3.74072	1.40209e+06	2.99264e+12	543673	2578.92	3.41144	5504.48	3.74072	824102	2.99264e+12	543673	1515.8	3.18064	5504.48	3.74072	1.23772e+06	2.99264e+12	543673	2276.58	3.35728	5504.48	3.74072
	Other Asia	1.21187e+08	4.19172e+12	1.48808e+06	81.4386	1.91083	2816.86	3.44977	3.46749e+06	4.19172e+12	1.48808e+06	2330.18	3.36739	2816.86	3.44977	2.06267e+06	4.19172e+12	1.48808e+06	1386.13	3.1418	2816.86	3.44977	1.79738e+06	4.19172e+12	1.48808e+06	1207.85	3.08201	2816.86	3.44977
	US & Canada	1.70973e+08	1.26701e+13	321304	532.124	2.72601	39433.6	4.59587	7.2717e+06	1.26701e+13	321304	22631.9	4.35472	39433.6	4.59587	2.64651e+06	1.26701e+13	321304	8236.79	3.91576	39433.6	4.59587	2.33376e+06	1.26701e+13	321304	7263.4	3.86114	39433.6	4.59587
2004	Africa	2.40012e+07	1.04165e+12	819671	29.2815	1.46659	1270.82	3.10408	1.00981e+06	1.04165e+12	819671	1231.96	3.0906	1270.82	3.10408	384948	1.04165e+12	819671	469.637	2.67176	1270.82	3.10408	386139	1.04165e+12	819671	471.091	2.6731	1270.82	3.10408
	China	2.61745e+08	3.1968e+12	1.32308e+06	197.83	2.29629	2416.17	3.38313	5.23892e+06	3.1968e+12	1.32308e+06	3959.62	3.59765	2416.17	3.38313	3.26078e+06	3.1968e+12	1.32308e+06	2464.53	3.39173	2416.17	3.38313	4.71278e+06	3.1968e+12	1.32308e+06	3561.96	3.55169	2416.17	3.38313
	Europe	2.34397e+08	1.25879e+13	584929	400.728	2.60285	21520.4	4.33285	7.11653e+06	1.25879e+13	584929	12166.5	4.08517	21520.4	4.33285	3.96388e+06	1.25879e+13	584929	6776.69	3.83102	21520.4	4.33285	4.9352e+06	1.25879e+13	584929	8437.27	3.9262	21520.4	4.33285
	India	3.83329e+07	8.31759e+11	1.12962e+06	33.9343	1.53064	736.315	2.86706	761151	8.31759e+11	1.12962e+06	673.81	2.82854	736.315	2.86706	464994	8.31759e+11	1.12962e+06	411.636	2.61451	736.315	2.86706	587786	8.31759e+11	1.12962e+06	520.338	2.71629	736.315	2.86706
	JKTA	1.50182e+08	5.09772e+12	219148	685.299	2.83588	23261.6	4.36664	2.67674e+06	5.09772e+12	219148	12214.3	4.08687	23261.6	4.36664	1.87153e+06	5.09772e+12	219148	8540.07	3.93146	23261.6	4.36664	1.74646e+06	5.09772e+12	219148	7969.33	3.90142	23261.6	4.36664
	Other Americas	5.43842e+07	3.17679e+12	550684	98.7576	1.99457	5768.81	3.76109	1.74552e+06	3.17679e+12	550684	3169.74	3.50102	5768.81	3.76109	1.01026e+06	3.17679e+12	550684	1834.55	3.26353	5768.81	3.76109	1.27885e+06	3.17679e+12	550684	2322.28	3.36592	5768.81	3.76109
	Other Asia	1.36847e+08	4.50978e+12	1.5097e+06	90.645	1.95734	2987.2	3.47526	4.06128e+06	4.50978e+12	1.5097e+06	2690.13	3.42977	2987.2	3.47526	2.32171e+06	4.50978e+12	1.5097e+06	1537.86	3.18692	2987.2	3.47526	1.8481e+06	4.50978e+12	1.5097e+06	1224.15	3.08783	2987.2	3.47526
	US & Canada	2.00718e+08	1.31444e+13	324170	619.173	2.79181	40547.7	4.60797	7.34234e+06	1.31444e+13	324170	22649.6	4.35506	40547.7	4.60797	2.59733e+06	1.31444e+13	324170	8012.23	3.90375	40547.7	4.60797	2.29266e+06	1.31444e+13	324170	7072.4	3.84957	40547.7	4.60797
2005	Africa	2.44508e+07	1.10827e+12	840631	29.0862	1.46369	1318.38	3.12004	1.00098e+06	1.10827e+12	840631	1190.75	3.07582	1318.38	3.12004	375918	1.10827e+12	840631	447.186	2.65049	1318.38	3.12004	434661	1.10827e+12	840631	517.065	2.71355	1318.38	3.12004
	China	2.93743e+08	3.56106e+12	1.33078e+06	220.731	2.34386	2675.93	3.42747	5.73619e+06	3.56106e+12	1.33078e+06	4310.41	3.63452	2675.93	3.42747	3.75156e+06	3.56106e+12	1.33078e+06	2819.07	3.45011	2675.93	3.42747	5.55073e+06	3.56106e+12	1.33078e+06	4171.05	3.62025	2675.93	3.42747
	Europe	2.36901e+08	1.28629e+13	586492	403.929	2.6063	21932	4.34108	7.14653e+06	1.28629e+13	586492	12185.2	4.08583	21932	4.34108	4.03166e+06	1.28629e+13	586492	6874.19	3.83722	21932	4.34108	4.6459e+06	1.28629e+13	586492	7921.52	3.89881	21932	4.34108
	India	5.33211e+07	8.97663e+11	1.14761e+06	46.4628	1.66711	782.202	2.89332	662798	8.97663e+11	1.14761e+06	577.546	2.76159	782.202	2.89332	510119	8.97663e+11	1.14761e+06	444.505	2.64788	782.202	2.89332	620601	8.97663e+11	1.14761e+06	540.777	2.73302	782.202	2.89332
	JKTA	1.47587e+08	5.21353e+12	219911	671.119	2.8268	23707.4	4.37488	2.78861e+06	5.21353e+12	219911	12680.6	4.10314	23707.4	4.37488	1.78648e+06	5.21353e+12	219911	8123.65	3.90975	23707.4	4.37488	1.61418e+06	5.21353e+12	219911	7340.12	3.8657	23707.4	4.37488
	Other Americas	6.52077e+07	3.32381e+12	557630	116.937	2.06795	5960.61	3.77529	1.94944e+06	3.32381e+12	557630	3495.94	3.54356	5960.61	3.77529	1.10121e+06	3.32381e+12	557630	1974.79	3.29552	5960.61	3.77529	1.20384e+06	3.32381e+12	557630	2158.85	3.33422	5960.61	3.77529
	Other Asia	1.59481e+08	4.78548e+12	1.53155e+06	104.131	2.01758	3124.6	3.4948	4.69754e+06	4.78548e+12	1.53155e+06	3067.18	3.48674	3124.6	3.4948	2.5121e+06	4.78548e+12	1.53155e+06	1640.24	3.21491	3124.6	3.4948	1.83683e+06	4.78548e+12	1.53155e+06	1199.33	3.07894	3124.6	3.4948
	US & Canada	1.94195e+08	1.3603e+13	327158	593.583	2.77348	41579.2	4.61888	7.92058e+06	1.3603e+13	327158	24210.3	4.384	41579.2	4.61888	2.59358e+06	1.3603e+13	327158	7927.6	3.89914	41579.2	4.61888	2.33034e+06	1.3603e+13	327158	7122.99	3.85266	41579.2	4.61888
2006	Africa	2.75438e+07	1.17264e+12	862336	31.9409	1.50435	1359.84	3.13349	1.02409e+06	1.17264e+12	862336	1187.57	3.07466	1359.84	3.13349	439395	1.17264e+12	862336	509.54	2.70718	1359.84	3.13349	411703	1.17264e+12	862336	477.427	2.67891	1359.84	3.13349
	China	3.14018e+08	4.01406e+12	1.33841e+06	234.62	2.37037	2999.13	3.477	6.28682e+06	4.01406e+12	1.33841e+06	4697.23	3.67184	2999.13	3.477	3.90576e+06	4.01406e+12	1.33841e+06	2918.21	3.46512	2999.13	3.477	5.7528e+06	4.01406e+12	1.33841e+06	4298.24	3.63329	2999.13	3.477
	Europe	2.57656e+08	1.33021e+13	588036	438.163	2.64164	22621.2	4.35452	7.40151e+06	1.33021e+13	588036	12586.8	4.09992	22621.2	4.35452	4.36081e+06	1.33021e+13	588036	7415.89	3.87016	22621.2	4.35452	4.72075e+06	1.33021e+13	588036	8028	3.90461	22621.2	4.35452
	India	6.03322e+07	9.70021e+11	1.16549e+06	51.7657	1.71404	832.289	2.92027	1.02486e+06	9.70021e+11	1.16549e+06	879.338	2.94416	832.289	2.92027	393863	9.70021e+11	1.16549e+06	337.939	2.52884	832.289	2.92027	582578	9.70021e+11	1.16549e+06	499.858	2.69885	832.289	2.92027
	JKTA	1.40002e+08	5.33768e+12	220653	634.49	2.80242	24190.4	4.38364	3.00689e+06	5.33768e+12	220653	13627.2	4.13441	24190.4	4.38364	1.71636e+06	5.33768e+12	220653	7778.53	3.8909	24190.4	4.38364	1.48169e+06	5.33768e+12	220653	6715.01	3.82705	24190.4	4.38364
	Other Americas	7.48489e+07	3.5083e+12	564514	132.59	2.12251	6214.73	3.79342	2.10403e+06	3.5083e+12	564514	3727.16	3.57138	6214.73	3.79342	1.14689e+06	3.5083e+12	564514	2031.64	3.30785	6214.73	3.79342	1.28649e+06	3.5083e+12	564514	2278.94	3.35773	6214.73	3.79342
	Other Asia	1.94085e+08	5.11407e+12	1.55363e+06	124.923	2.09664	3291.68	3.51742	5.49895e+06	5.11407e+12	1.55363e+06	3539.41	3.54893	3291.68	3.51742	2.64688e+06	5.11407e+12	1.55363e+06	1703.67	3.23139	3291.68	3.51742	2.5552e+06	5.11407e+12	1.55363e+06	1644.66	3.21608	3291.68	3.51742
	US & Canada	2.13604e+08	1.3989e+13	330296	646.704	2.81071	42352.9	4.62688	6.95267e+06	1.3989e+13	330296	21049.8	4.32325	42352.9	4.62688	2.61382e+06	1.3989e+13	330296	7913.58	3.89837	42352.9	4.62688	2.33725e+06	1.3989e+13	330296	7076.22	3.8498	42352.9	4.62688
2007	Africa	2.9791e+07	1.24387e+12	884790	33.6701	1.52724	1405.84	3.14793	1.15879e+06	1.24387e+12	884790	1309.68	3.11717	1405.84	3.14793	390336	1.24387e+12	884790	441.163	2.6446	1405.84	3.14793	452918	1.24387e+12	884790	511.894	2.70918	1405.84	3.14793
	China	2.54996e+08	4.5853e+12	1.34599e+06	189.448	2.27749	3406.63	3.53232	7.17827e+06	4.5853e+12	1.34599e+06	5333.06	3.72698	3406.63	3.53232	4.8447e+06	4.5853e+12	1.34599e+06	3599.35	3.55622	3406.63	3.53232	6.47463e+06	4.5853e+12	1.34599e+06	4810.3	3.68217	3406.63	3.53232
	Europe	2.96375e+08	1.37184e+13	589581	502.686	2.7013	23268.1	4.36676	8.84085e+06	1.37184e+13	589581	14995.1	4.17595	23268.1	4.36676	4.20745e+06	1.37184e+13	589581	7136.34	3.85348	23268.1	4.36676	5.10848e+06	1.37184e+13	589581	8664.59	3.93775	23268.1	4.36676
	India	6.94224e+07	1.04433e+12	1.18321e+06	58.673	1.76844	882.627	2.94578	1.26803e+06	1.04433e+12	1.18321e+06	1071.69	3.03007	882.627	2.94578	429747	1.04433e+12	1.18321e+06	363.204	2.56015	882.627	2.94578	608998	1.04433e+12	1.18321e+06	514.7	2.71155	882.627	2.94578
	JKTA	1.66014e+08	5.47837e+12	221372	749.929	2.87502	24747.3	4.39353	3.12689e+06	5.47837e+12	221372	14125	4.14999	24747.3	4.39353	1.80381e+06	5.47837e+12	221372	8148.32	3.91107	24747.3	4.39353	1.32145e+06	5.47837e+12	221372	5969.34	3.77593	24747.3	4.39353
	Other Americas	8.93262e+07	3.70776e+12	571331	156.347	2.19409	6489.68	3.81222	2.42026e+06	3.70776e+12	571331	4236.17	3.62697	6489.68	3.81222	1.01745e+06	3.70776e+12	571331	1780.84	3.25063	6489.68	3.81222	1.27248e+06	3.70776e+12	571331	2227.21	3.34776	6489.68	3.81222
	Other Asia	2.56213e+08	5.45687e+12	1.57597e+06	162.574	2.21105	3462.53	3.53939	6.17617e+06	5.45687e+12	1.57597e+06	3918.95	3.59317	3462.53	3.53939	2.73401e+06	5.45687e+12	1.57597e+06	1734.81	3.23925	3462.53	3.53939	2.49622e+06	5.45687e+12	1.57597e+06	1583.92	3.19973	3462.53	3.53939
	US & Canada	2.25643e+08	1.42536e+13	333539	676.511	2.83028	42734.3	4.63078	8.03978e+06	1.42536e+13	333539	24104.5	4.3821	42734.3	4.63078	2.34474e+06	1.42536e+13	333539	7029.88	3.84695	42734.3	4.63078	2.3338e+06	1.42536e+13	333539	6997.09	3.84492	42734.3	4.63078
2008	Africa	3.66794e+07	1.31835e+12	907987	40.3963	1.60634	1451.95	3.16195	1.14601e+06	1.31835e+12	907987	1262.15	3.10111	1451.95	3.16195	512007	1.31835e+12	907987	563.893	2.7512	1451.95	3.16195	448760	1.31835e+12	907987	494.236	2.69393	1451.95	3.16195
	China	3.52138e+08	5.02781e+12	1.35357e+06	260.155	2.41523	3714.48	3.5699	7.38851e+06	5.02781e+12	1.35357e+06	5458.54	3.73708	3714.48	3.5699	4.93417e+06	5.02781e+12	1.35357e+06	3645.3	3.56173	3714.48	3.5699	7.95821e+06	5.02781e+12	1.35357e+06	5879.42	3.76933	3714.48	3.5699
	Europe	2.62462e+08	1.38046e+13	591093	444.029	2.64741	23354.4	4.36837	8.58998e+06	1.38046e+13	591093	14532.4	4.16234	23354.4	4.36837	4.12848e+06	1.38046e+13	591093	6984.49	3.84413	23354.4	4.36837	4.83583e+06	1.38046e+13	591093	8181.18	3.91282	23354.4	4.36837
	India	6.67422e+07	1.07657e+12	1.20067e+06	55.5875	1.74498	896.64	2.95262	1.32567e+06	1.07657e+12	1.20067e+06	1104.11	3.04301	896.64	2.95262	523004	1.07657e+12	1.20067e+06	435.594	2.63908	896.64	2.95262	871233	1.07657e+12	1.20067e+06	725.622	2.86071	896.64	2.95262
	JKTA	1.38285e+08	5.47696e+12	222072	622.7	2.79428	24662.9	4.39204	3.10543e+06	5.47696e+12	222072	13983.9	4.14563	24662.9	4.39204	1.6185e+06	5.47696e+12	222072	7288.17	3.86262	24662.9	4.39204	1.36921e+06	5.47696e+12	222072	6165.61	3.78998	24662.9	4.39204
	Other Americas	9.49667e+07	3.8519e+12	578092	164.276	2.21557	6663.13	3.82368	2.72448e+06	3.8519e+12	578092	4712.88	3.67329	6663.13	3.82368	1.31388e+06	3.8519e+12	578092	2272.8	3.35656	6663.13	3.82368	1.36839e+06	3.8519e+12	578092	2367.09	3.37421	6663.13	3.82368
	Other Asia	2.51645e+08	5.68885e+12	1.59862e+06	157.414	2.19704	3558.59	3.55128	7.69663e+06	5.68885e+12	1.59862e+06	4814.53	3.68255	3558.59	3.55128	3.01137e+06	5.68885e+12	1.59862e+06	1883.73	3.27502	3558.59	3.55128	2.42808e+06	5.68885e+12	1.59862e+06	1518.86	3.18152	3558.59	3.55128
	US & Canada	1.70217e+08	1.42468e+13	336824	505.358	2.7036	42297.5	4.62631	7.79764e+06	1.42468e+13	336824	23150.5	4.36456	42297.5	4.62631	2.21044e+06	1.42468e+13	336824	6562.6	3.81708	42297.5	4.62631	2.03657e+06	1.42468e+13	336824	6046.39	3.7815	42297.5	4.62631
2009	Africa	3.96828e+07	1.36795e+12	931911	42.5822	1.62923	1467.9	3.1667	1.3527e+06	1.36795e+12	931911	1451.54	3.16183	1467.9	3.1667	745951	1.36795e+12	931911	800.453	2.90334	1467.9	3.1667	450460	1.36795e+12	931911	483.372	2.68428	1467.9	3.1667
	China	4.82554e+08	5.50036e+12	1.36117e+06	354.514	2.54963	4040.91	3.60648	9.40865e+06	5.50036e+12	1.36117e+06	6912.18	3.83961	4040.91	3.60648	6.68114e+06	5.50036e+12	1.36117e+06	4908.38	3.69094	4040.91	3.60648	9.12175e+06	5.50036e+12	1.36117e+06	6701.41	3.82617	4040.91	3.60648
	Europe	1.8364e+08	1.32201e+13	592536	309.922	2.49125	22311.1	4.34852	6.69824e+06	1.32201e+13	592536	11304.3	4.05325	22311.1	4.34852	3.14365e+06	1.32201e+13	592536	5305.42	3.72472	22311.1	4.34852	4.05127e+06	1.32201e+13	592536	6837.17	3.83488	22311.1	4.34852
	India	7.71138e+07	1.16121e+12	1.21773e+06	63.326	1.80158	953.586	2.97936	1.64079e+06	1.16121e+12	1.21773e+06	1347.42	3.1295	953.586	2.97936	574730	1.16121e+12	1.21773e+06	471.969	2.67391	953.586	2.97936	1.00226e+06	1.16121e+12	1.21773e+06	823.057	2.91543	953.586	2.97936
	JKTA	1.12147e+08	5.30384e+12	222758	503.446	2.70195	23809.9	4.37676	2.59322e+06	5.30384e+12	222758	11641.4	4.06601	23809.9	4.37676	1.7249e+06	5.30384e+12	222758	7743.39	3.88893	23809.9	4.37676	1.07178e+06	5.30384e+12	222758	4811.39	3.68227	23809.9	4.37676
	Other Americas	7.00253e+07	3.77091e+12	584806	119.741	2.07824	6448.14	3.80943	2.74077e+06	3.77091e+12	584806	4686.62	3.67086	6448.14	3.80943	1.07576e+06	3.77091e+12	584806	1839.52	3.2647	6448.14	3.80943	1.1601e+06	3.77091e+12	584806	1983.73	3.29748	6448.14	3.80943
	Other Asia	1.91937e+08	5.64667e+12	1.62165e+06	118.359	2.0732	3482.06	3.54184	6.45757e+06	5.64667e+12	1.62165e+06	3982.1	3.60011	3482.06	3.54184	2.73166e+06	5.64667e+12	1.62165e+06	1684.5	3.22647	3482.06	3.54184	2.28927e+06	5.64667e+12	1.62165e+06	1411.69	3.14974	3482.06	3.54184
	US & Canada	1.1301e+08	1.3881e+13	340054	332.331	2.52157	40820.1	4.61087	6.1911e+06	1.3881e+13	340054	18206.2	4.26022	40820.1	4.61087	1.64128e+06	1.3881e+13	340054	4826.54	3.68364	40820.1	4.61087	1.80867e+06	1.3881e+13	340054	5318.78	3.72581	40820.1	4.61087
2010	Africa	4.34904e+07	1.44441e+12	956543	45.4663	1.65769	1510.04	3.17899	1.24549e+06	1.44441e+12	956543	1302.07	3.11464	1510.04	3.17899	713166	1.44441e+12	956543	745.566	2.87249	1510.04	3.17899	601446	1.44441e+12	956543	628.77	2.79849	1510.04	3.17899
	China	5.04725e+08	6.07195e+12	1.36881e+06	368.732	2.56671	4435.93	3.64698	1.111e+07	6.07195e+12	1.36881e+06	8116.51	3.90937	4435.93	3.64698	6.69813e+06	6.07195e+12	1.36881e+06	4893.4	3.68961	4435.93	3.64698	7.96115e+06	6.07195e+12	1.36881e+06	5816.11	3.76463	4435.93	3.64698
	Europe	2.21613e+08	1.35141e+13	593887	373.157	2.57189	22755.3	4.35708	7.133e+06	1.35141e+13	593887	12010.7	4.07957	22755.3	4.35708	3.59951e+06	1.35141e+13	593887	6060.95	3.78254	22755.3	4.35708	4.39322e+06	1.35141e+13	593887	7397.41	3.86908	22755.3	4.35708
	India	8.96647e+07	1.25988e+12	1.23428e+06	72.6453	1.86121	1020.74	3.00892	1.78324e+06	1.25988e+12	1.23428e+06	1444.76	3.1598	1020.74	3.00892	498843	1.25988e+12	1.23428e+06	404.157	2.60655	1020.74	3.00892	1.21835e+06	1.25988e+12	1.23428e+06	987.092	2.99436	1020.74	3.00892
	JKTA	1.35487e+08	5.55307e+12	223430	606.396	2.78276	24853.7	4.39539	2.91413e+06	5.55307e+12	223430	13042.7	4.11537	24853.7	4.39539	1.72087e+06	5.55307e+12	223430	7702.07	3.88661	24853.7	4.39539	1.46286e+06	5.55307e+12	223430	6547.3	3.81606	24853.7	4.39539
	Other Americas	9.18919e+07	3.9928e+12	591481	155.359	2.19134	6750.51	3.82934	2.80952e+06	3.9928e+12	591481	4749.97	3.67669	6750.51	3.82934	1.16906e+06	3.9928e+12	591481	1976.5	3.2959	6750.51	3.82934	1.59885e+06	3.9928e+12	591481	2703.13	3.43187	6750.51	3.82934
	Other Asia	2.36496e+08	5.9858e+12	1.64507e+06	143.76	2.15764	3638.62	3.56094	7.89967e+06	5.9858e+12	1.64507e+06	4802.02	3.68142	3638.62	3.56094	3.0074e+06	5.9858e+12	1.64507e+06	1828.13	3.26201	3638.62	3.56094	3.28724e+06	5.9858e+12	1.64507e+06	1998.24	3.30065	3638.62	3.56094
	US & Canada	1.55802e+08	1.42426e+13	343159	454.024	2.65708	41504.5	4.6181	6.55909e+06	1.42426e+13	343159	19113.8	4.28135	41504.5	4.6181	1.68948e+06	1.42426e+13	343159	4923.33	3.69226	41504.5	4.6181	2.58641e+06	1.42426e+13	343159	7537.06	3.8772	41504.5	4.6181
2011	Africa	4.36719e+07	1.42546e+12	981880	44.4778	1.64814	1451.76	3.1619	1.4613e+06	1.42546e+12	981880	1488.27	3.17268	1451.76	3.1619	703940	1.42546e+12	981880	716.93	2.85548	1451.76	3.1619	536263	1.42546e+12	981880	546.159	2.73732	1451.76	3.1619
	China	5.46311e+08	6.65187e+12	1.3765e+06	396.885	2.59866	4832.46	3.68417	1.28585e+07	6.65187e+12	1.3765e+06	9341.43	3.97041	4832.46	3.68417	7.20254e+06	6.65187e+12	1.3765e+06	5232.51	3.71871	4832.46	3.68417	1.08518e+07	6.65187e+12	1.3765e+06	7883.65	3.89673	4832.46	3.68417
	Europe	2.25957e+08	1.37565e+13	595111	379.688	2.57943	23115.8	4.36391	7.59005e+06	1.37565e+13	595111	12754	4.10565	23115.8	4.36391	3.40769e+06	1.37565e+13	595111	5726.14	3.75786	23115.8	4.36391	4.05791e+06	1.37565e+13	595111	6818.74	3.8337	23115.8	4.36391
	India	9.67602e+07	1.32592e+12	1.25029e+06	77.3904	1.88869	1060.49	3.02551	2.19677e+06	1.32592e+12	1.25029e+06	1757.01	3.24477	1060.49	3.02551	601611	1.32592e+12	1.25029e+06	481.178	2.68231	1060.49	3.02551	832623	1.32592e+12	1.25029e+06	665.945	2.82344	1060.49	3.02551
	JKTA	1.44682e+08	5.62222e+12	224092	645.635	2.80999	25088.9	4.39948	3.28525e+06	5.62222e+12	224092	14660.3	4.16614	25088.9	4.39948	1.96838e+06	5.62222e+12	224092	8783.82	3.94368	25088.9	4.39948	1.48594e+06	5.62222e+12	224092	6630.94	3.82158	25088.9	4.39948
	Other Americas	9.93181e+07	4.17201e+12	598123	166.05	2.22024	6975.17	3.84355	3.15046e+06	4.17201e+12	598123	5267.25	3.72158	6975.17	3.84355	1.165e+06	4.17201e+12	598123	1947.76	3.28954	6975.17	3.84355	1.37563e+06	4.17201e+12	598123	2299.92	3.36171	6975.17	3.84355
	Other Asia	2.49928e+08	6.32802e+12	1.66892e+06	149.754	2.17538	3791.69	3.57883	9.20462e+06	6.32802e+12	1.66892e+06	5515.32	3.74157	3791.69	3.57883	2.97318e+06	6.32802e+12	1.66892e+06	1781.5	3.25079	3791.69	3.57883	2.61836e+06	6.32802e+12	1.66892e+06	1568.9	3.19559	3791.69	3.57883
	US & Canada	1.61969e+08	1.44815e+13	346123	467.953	2.6702	41839	4.62158	6.90764e+06	1.44815e+13	346123	19957.2	4.3001	41839	4.62158	1.48026e+06	1.44815e+13	346123	4276.68	3.63111	41839	4.62158	2.22467e+06	1.44815e+13	346123	6427.4	3.80804	41839	4.62158
2012	Africa	4.74943e+07	1.49307e+12	1.00792e+06	47.1211	1.67322	1481.33	3.17065	1.58268e+06	1.49307e+12	1.00792e+06	1570.24	3.19597	1481.33	3.17065	574166	1.49307e+12	1.00792e+06	569.653	2.75561	1481.33	3.17065	439868	1.49307e+12	1.00792e+06	436.411	2.6399	1481.33	3.17065
	China	4.58439e+08	7.17496e+12	1.38421e+06	331.193	2.52008	5183.44	3.71462	1.5897e+07	7.17496e+12	1.38421e+06	11484.6	4.06011	5183.44	3.71462	8.03047e+06	7.17496e+12	1.38421e+06	5801.5	3.76354	5183.44	3.71462	1.05246e+07	7.17496e+12	1.38421e+06	7603.38	3.88101	5183.44	3.71462
	Europe	2.06752e+08	1.37286e+13	596204	346.781	2.54006	23026.7	4.36223	6.42237e+06	1.37286e+13	596204	10772.1	4.0323	23026.7	4.36223	2.93544e+06	1.37286e+13	596204	4923.55	3.69228	23026.7	4.36223	3.64551e+06	1.37286e+13	596204	6114.53	3.78636	23026.7	4.36223
	India	1.02384e+08	1.39826e+12	1.26578e+06	80.8863	1.90787	1104.66	3.04323	2.12998e+06	1.39826e+12	1.26578e+06	1682.74	3.22602	1104.66	3.04323	587775	1.39826e+12	1.26578e+06	464.358	2.66685	1104.66	3.04323	1.22179e+06	1.39826e+12	1.26578e+06	965.249	2.98464	1104.66	3.04323
	JKTA	1.50138e+08	5.72439e+12	224735	668.068	2.82482	25471.7	4.40606	3.16087e+06	5.72439e+12	224735	14064.9	4.14814	25471.7	4.40606	1.62116e+06	5.72439e+12	224735	7213.66	3.85816	25471.7	4.40606	1.23712e+06	5.72439e+12	224735	5504.81	3.74074	25471.7	4.40606
	Other Americas	1.19521e+08	4.3e+12	604727	197.645	2.29589	7110.65	3.85191	3.2769e+06	4.3e+12	604727	5418.81	3.7339	7110.65	3.85191	1.17002e+06	4.3e+12	604727	1934.79	3.28663	7110.65	3.85191	1.66492e+06	4.3e+12	604727	2753.17	3.43983	7110.65	3.85191
	Other Asia	3.42373e+08	6.61902e+12	1.69313e+06	202.214	2.30581	3909.35	3.5921	1.06281e+07	6.61902e+12	1.69313e+06	6277.18	3.79776	3909.35	3.5921	3.69139e+06	6.61902e+12	1.69313e+06	2180.22	3.3385	3909.35	3.5921	3.05406e+06	6.61902e+12	1.69313e+06	1803.8	3.25619	3909.35	3.5921
	US & Canada	1.77776e+08	1.48016e+13	348966	509.438	2.70709	42415.5	4.62752	6.3479e+06	1.48016e+13	348966	18190.6	4.25985	42415.5	4.62752	1.36755e+06	1.48016e+13	348966	3918.88	3.59316	42415.5	4.62752	1.71902e+06	1.48016e+13	348966	4926.03	3.6925	42415.5	4.62752
2013	Africa	4.74306e+07	1.49714e+12	1.03464e+06	45.8426	1.66127	1447.01	3.16047	1.68515e+06	1.49714e+12	1.03464e+06	1628.73	3.21185	1447.01	3.16047	662733	1.49714e+12	1.03464e+06	640.545	2.80655	1447.01	3.16047	503344	1.49714e+12	1.03464e+06	486.492	2.68708	1447.01	3.16047
	China	6.5869e+08	7.73217e+12	1.39188e+06	473.237	2.67508	5555.19	3.7447	1.69071e+07	7.73217e+12	1.39188e+06	12147	4.08447	5555.19	3.7447	9.03121e+06	7.73217e+12	1.39188e+06	6488.48	3.81214	5555.19	3.7447	1.14529e+07	7.73217e+12	1.39188e+06	8228.38	3.91531	5555.19	3.7447
	Europe	1.91313e+08	1.37895e+13	597197	320.351	2.50563	23090.3	4.36343	6.53763e+06	1.37895e+13	597197	10947.2	4.0393	23090.3	4.36343	2.95252e+06	1.37895e+13	597197	4943.97	3.69408	23090.3	4.36343	3.5149e+06	1.37895e+13	597197	5885.67	3.7698	23090.3	4.36343
	India	9.39996e+07	1.48756e+12	1.28084e+06	73.3889	1.86563	1161.39	3.06498	2.03371e+06	1.48756e+12	1.28084e+06	1587.79	3.20079	1161.39	3.06498	625336	1.48756e+12	1.28084e+06	488.223	2.68862	1161.39	3.06498	864832	1.48756e+12	1.28084e+06	675.206	2.82944	1161.39	3.06498
	JKTA	1.38987e+08	5.85784e+12	225336	616.796	2.79014	25996	4.41491	3.14218e+06	5.85784e+12	225336	13944.4	4.1444	25996	4.41491	1.50418e+06	5.85784e+12	225336	6675.25	3.82447	25996	4.41491	1.2587e+06	5.85784e+12	225336	5585.89	3.74709	25996	4.41491
	Other Americas	1.10956e+08	4.41691e+12	611271	181.517	2.25892	7225.78	3.85888	3.36192e+06	4.41691e+12	611271	5499.88	3.74035	7225.78	3.85888	1.06528e+06	4.41691e+12	611271	1742.73	3.24123	7225.78	3.85888	1.67888e+06	4.41691e+12	611271	2746.54	3.43879	7225.78	3.85888
	Other Asia	3.04056e+08	6.89045e+12	1.71755e+06	177.029	2.24804	4011.79	3.60334	1.17076e+07	6.89045e+12	1.71755e+06	6816.48	3.83356	4011.79	3.60334	3.77674e+06	6.89045e+12	1.71755e+06	2198.91	3.34221	4011.79	3.60334	3.09267e+06	6.89045e+12	1.71755e+06	1800.62	3.25542	4011.79	3.60334
	US & Canada	1.55027e+08	1.508e+13	351697	440.796	2.64424	42877.7	4.63223	6.84725e+06	1.508e+13	351697	19469.2	4.28935	42877.7	4.63223	1.43211e+06	1.508e+13	351697	4072	3.60981	42877.7	4.63223	1.94188e+06	1.508e+13	351697	5521.46	3.74205	42877.7	4.63223
2014	Africa	5.12614e+07	1.53218e+12	1.06201e+06	48.2683	1.68366	1442.72	3.15918	1.71917e+06	1.53218e+12	1.06201e+06	1618.79	3.20919	1442.72	3.15918	783178	1.53218e+12	1.06201e+06	737.449	2.86773	1442.72	3.15918	523136	1.53218e+12	1.06201e+06	492.591	2.69249	1442.72	3.15918
	China	5.84001e+08	8.30635e+12	1.39945e+06	417.306	2.62045	5935.42	3.77345	1.77404e+07	8.30635e+12	1.39945e+06	12676.6	4.103	5935.42	3.77345	9.41088e+06	8.30635e+12	1.39945e+06	6724.68	3.82767	5935.42	3.77345	8.92329e+06	8.30635e+12	1.39945e+06	6376.27	3.80457	5935.42	3.77345
	Europe	2.12551e+08	1.40351e+13	598142	355.352	2.55066	23464.6	4.37041	6.48774e+06	1.40351e+13	598142	10846.5	4.03529	23464.6	4.37041	3.0693e+06	1.40351e+13	598142	5131.39	3.71023	23464.6	4.37041	3.75096e+06	1.40351e+13	598142	6271.02	3.79734	23464.6	4.37041
	India	1.04322e+08	1.59779e+12	1.2956e+06	80.5199	1.9059	1233.24	3.09105	2.04432e+06	1.59779e+12	1.2956e+06	1577.9	3.19808	1233.24	3.09105	719787	1.59779e+12	1.2956e+06	555.563	2.74473	1233.24	3.09105	1.31887e+06	1.59779e+12	1.2956e+06	1017.96	3.00773	1233.24	3.09105
	JKTA	1.34112e+08	5.94122e+12	225865	593.77	2.77362	26304.3	4.42003	3.58728e+06	5.94122e+12	225865	15882.4	4.20092	26304.3	4.42003	1.42956e+06	5.94122e+12	225865	6329.26	3.80135	26304.3	4.42003	1.40858e+06	5.94122e+12	225865	6236.4	3.79493	26304.3	4.42003
	Other Americas	1.25675e+08	4.46009e+12	617723	203.449	2.30846	7220.22	3.85855	3.21498e+06	4.46009e+12	617723	5204.57	3.71639	7220.22	3.85855	1.3063e+06	4.46009e+12	617723	2114.71	3.32525	7220.22	3.85855	1.79117e+06	4.46009e+12	617723	2899.63	3.46234	7220.22	3.85855
	Other Asia	3.29276e+08	7.13172e+12	1.742e+06	189.022	2.27651	4094	3.61215	1.24065e+07	7.13172e+12	1.742e+06	7122.02	3.8526	4094	3.61215	4.07758e+06	7.13172e+12	1.742e+06	2340.75	3.36936	4094	3.61215	4.56925e+06	7.13172e+12	1.742e+06	2623	3.4188	4094	3.61215
	US & Canada	1.87748e+08	1.5465e+13	354338	529.855	2.72416	43644.9	4.63993	6.98853e+06	1.5465e+13	354338	19722.8	4.29497	43644.9	4.63993	1.64786e+06	1.5465e+13	354338	4650.53	3.6675	43644.9	4.63993	2.44005e+06	1.5465e+13	354338	6886.22	3.83798	43644.9	4.63993
2015	Africa	4.81438e+07	1.55735e+12	1.09e+06	44.1687	1.64512	1428.76	3.15496	1.75786e+06	1.55735e+12	1.09e+06	1612.72	3.20756	1428.76	3.15496	790147	1.55735e+12	1.09e+06	724.908	2.86028	1428.76	3.15496	443238	1.55735e+12	1.09e+06	406.642	2.60921	1428.76	3.15496
	China	5.67352e+08	8.89122e+12	1.40685e+06	403.279	2.60561	6319.96	3.80071	2.04582e+07	8.89122e+12	1.40685e+06	14541.9	4.16262	6319.96	3.80071	1.09395e+07	8.89122e+12	1.40685e+06	7775.93	3.89075	6319.96	3.80071	1.15793e+07	8.89122e+12	1.40685e+06	8230.67	3.91543	6319.96	3.80071
	Europe	2.0985e+08	1.43452e+13	599070	350.293	2.54443	23945.7	4.37923	6.86584e+06	1.43452e+13	599070	11460.8	4.05922	23945.7	4.37923	2.84425e+06	1.43452e+13	599070	4747.78	3.67649	23945.7	4.37923	3.67207e+06	1.43452e+13	599070	6129.63	3.78743	23945.7	4.37923
	India	1.08196e+08	1.72555e+12	1.31015e+06	82.5827	1.91689	1317.06	3.11961	2.5179e+06	1.72555e+12	1.31015e+06	1921.84	3.28372	1317.06	3.11961	813497	1.72555e+12	1.31015e+06	620.918	2.79303	1317.06	3.11961	1.16094e+06	1.72555e+12	1.31015e+06	886.107	2.94749	1317.06	3.11961
	JKTA	1.2083e+08	6.05078e+12	226298	533.941	2.72749	26738.1	4.42713	3.26004e+06	6.05078e+12	226298	14406	4.15854	26738.1	4.42713	1.23932e+06	6.05078e+12	226298	5476.51	3.7385	26738.1	4.42713	1.1639e+06	6.05078e+12	226298	5143.19	3.71123	26738.1	4.42713
	Other Americas	1.2207e+08	4.4647e+12	624060	195.606	2.29138	7154.28	3.85457	3.31785e+06	4.4647e+12	624060	5316.56	3.72563	7154.28	3.85457	1.21263e+06	4.4647e+12	624060	1943.13	3.2885	7154.28	3.85457	1.57904e+06	4.4647e+12	624060	2530.27	3.40317	7154.28	3.85457
	Other Asia	3.21672e+08	7.32768e+12	1.7663e+06	182.116	2.26035	4148.6	3.6179	1.21825e+07	7.32768e+12	1.7663e+06	6897.19	3.83867	4148.6	3.6179	3.71044e+06	7.32768e+12	1.7663e+06	2100.68	3.32236	4148.6	3.6179	3.14193e+06	7.32768e+12	1.7663e+06	1778.82	3.25013	4148.6	3.6179
	US & Canada	1.79085e+08	1.59106e+13	356905	501.773	2.70051	44579.5	4.64914	7.4985e+06	1.59106e+13	356905	21009.8	4.32242	44579.5	4.64914	1.5052e+06	1.59106e+13	356905	4217.37	3.62504	44579.5	4.64914	2.13359e+06	1.59106e+13	356905	5978.04	3.77656	44579.5	4.64914
2016	Africa	3.83742e+07	1.57716e+12	1.11859e+06	34.3058	1.53537	1409.95	3.1492	1.6629e+06	1.57716e+12	1.11859e+06	1486.6	3.17219	1409.95	3.1492	763918	1.57716e+12	1.11859e+06	682.927	2.83437	1409.95	3.1492	473115	1.57716e+12	1.11859e+06	422.955	2.62629	1409.95	3.1492
	China	6.9195e+08	9.50016e+12	1.41405e+06	489.339	2.68961	6718.41	3.82727	2.29287e+07	9.50016e+12	1.41405e+06	16214.9	4.20992	6718.41	3.82727	1.12859e+07	9.50016e+12	1.41405e+06	7981.25	3.90207	6718.41	3.82727	1.10025e+07	9.50016e+12	1.41405e+06	7780.86	3.89103	6718.41	3.82727
	Europe	1.94607e+08	1.46243e+13	599997	324.346	2.51101	24373.9	4.38692	6.95515e+06	1.46243e+13	599997	11592	4.06416	24373.9	4.38692	2.87186e+06	1.46243e+13	599997	4786.46	3.68001	24373.9	4.38692	4.02735e+06	1.46243e+13	599997	6712.28	3.82687	24373.9	4.38692
	India	1.07707e+08	1.86802e+12	1.32452e+06	81.3181	1.91019	1410.34	3.14932	2.80608e+06	1.86802e+12	1.32452e+06	2118.57	3.32604	1410.34	3.14932	893508	1.86802e+12	1.32452e+06	674.592	2.82904	1410.34	3.14932	1.42025e+06	1.86802e+12	1.32452e+06	1072.27	3.03031	1410.34	3.14932
	JKTA	1.25593e+08	6.13579e+12	226628	554.184	2.74365	27074.3	4.43256	3.0668e+06	6.13579e+12	226628	13532.3	4.13137	27074.3	4.43256	1.22353e+06	6.13579e+12	226628	5398.85	3.7323	27074.3	4.43256	1.02188e+06	6.13579e+12	226628	4509.08	3.65409	27074.3	4.43256
	Other Americas	8.70375e+07	4.41208e+12	630270	138.096	2.14018	7000.29	3.84512	2.57099e+06	4.41208e+12	630270	4079.19	3.61057	7000.29	3.84512	975200	4.41208e+12	630270	1547.27	3.18957	7000.29	3.84512	1.42224e+06	4.41208e+12	630270	2256.56	3.35345	7000.29	3.84512
	Other Asia	2.81926e+08	7.60524e+12	1.7904e+06	157.465	2.19719	4247.78	3.62816	1.22552e+07	7.60524e+12	1.7904e+06	6844.93	3.83537	4247.78	3.62816	3.94249e+06	7.60524e+12	1.7904e+06	2202.01	3.34282	4247.78	3.62816	3.5342e+06	7.60524e+12	1.7904e+06	1973.97	3.29534	4247.78	3.62816
	US & Canada	1.5696e+08	1.61741e+13	359399	436.73	2.64021	45003.1	4.65324	7.37798e+06	1.61741e+13	359399	20528.7	4.31236	45003.1	4.65324	1.49742e+06	1.61741e+13	359399	4166.46	3.61977	45003.1	4.65324	2.26597e+06	1.61741e+13	359399	6304.9	3.79968	45003.1	4.65324
2017	Africa	4.84123e+07	1.62856e+12	1.14778e+06	42.1791	1.6251	1418.88	3.15195	1.94371e+06	1.62856e+12	1.14778e+06	1693.45	3.22877	1418.88	3.15195	852108	1.62856e+12	1.14778e+06	742.397	2.87064	1418.88	3.15195	532974	1.62856e+12	1.14778e+06	464.352	2.66685	1418.88	3.15195
	China	6.42748e+08	1.01602e+13	1.42102e+06	452.314	2.65544	7149.9	3.8543	2.32982e+07	1.01602e+13	1.42102e+06	16395.4	4.21472	7149.9	3.8543	1.13073e+07	1.01602e+13	1.42102e+06	7957.18	3.90076	7149.9	3.8543	1.20592e+07	1.01602e+13	1.42102e+06	8486.32	3.92872	7149.9	3.8543
	Europe	2.04745e+08	1.5e+13	600896	340.732	2.53241	24962.8	4.39729	6.75785e+06	1.5e+13	600896	11246.3	4.05101	24962.8	4.39729	2.73892e+06	1.5e+13	600896	4558.06	3.65878	24962.8	4.39729	3.56683e+06	1.5e+13	600896	5935.86	3.77348	24962.8	4.39729
	India	1.17305e+08	1.9996e+12	1.33868e+06	87.6272	1.94264	1493.71	3.17427	3.14134e+06	1.9996e+12	1.33868e+06	2346.6	3.37044	1493.71	3.17427	873721	1.9996e+12	1.33868e+06	652.675	2.8147	1493.71	3.17427	1.25338e+06	1.9996e+12	1.33868e+06	936.28	2.97141	1493.71	3.17427
	JKTA	1.32489e+08	6.28597e+12	226858	584.018	2.76643	27708.8	4.44262	3.43813e+06	6.28597e+12	226858	15155.4	4.18057	27708.8	4.44262	1.25839e+06	6.28597e+12	226858	5547.05	3.74406	27708.8	4.44262	1.02349e+06	6.28597e+12	226858	4511.6	3.65433	27708.8	4.44262
	Other Americas	1.09303e+08	4.45595e+12	636359	171.763	2.23493	7002.27	3.84524	2.99314e+06	4.45595e+12	636359	4703.54	3.67242	7002.27	3.84524	1.06743e+06	4.45595e+12	636359	1677.4	3.22464	7002.27	3.84524	1.44688e+06	4.45595e+12	636359	2273.68	3.35673	7002.27	3.84524
	Other Asia	3.4449e+08	7.889e+12	1.81428e+06	189.877	2.27847	4348.28	3.63832	1.2118e+07	7.889e+12	1.81428e+06	6679.23	3.82473	4348.28	3.63832	4.12573e+06	7.889e+12	1.81428e+06	2274.03	3.3568	4348.28	3.63832	3.3664e+06	7.889e+12	1.81428e+06	1855.5	3.26846	4348.28	3.63832
	US & Canada	1.85674e+08	1.65603e+13	361817	513.171	2.71026	45769.8	4.66058	7.04656e+06	1.65603e+13	361817	19475.5	4.28949	45769.8	4.66058	1.53061e+06	1.65603e+13	361817	4230.35	3.62638	45769.8	4.66058	2.20898e+06	1.65603e+13	361817	6105.24	3.7857	45769.8	4.66058
2018	Africa	4.82346e+07	1.67689e+12	1.1775e+06	40.9636	1.6124	1424.11	3.15354	2.17002e+06	1.67689e+12	1.1775e+06	1842.91	3.2655	1424.11	3.15354	999237	1.67689e+12	1.1775e+06	848.611	2.92871	1424.11	3.15354	446195	1.67689e+12	1.1775e+06	378.935	2.57856	1424.11	3.15354
	China	7.62987e+08	1.08459e+13	1.42765e+06	534.437	2.7279	7597.07	3.88065	2.24797e+07	1.08459e+13	1.42765e+06	15746	4.19717	7597.07	3.88065	9.21204e+06	1.08459e+13	1.42765e+06	6452.6	3.80973	7597.07	3.88065	1.26942e+07	1.08459e+13	1.42765e+06	8891.69	3.94898	7597.07	3.88065
	Europe	2.02123e+08	1.53027e+13	601704	335.917	2.52623	25432.3	4.40539	7.63538e+06	1.53027e+13	601704	12689.6	4.10345	25432.3	4.40539	3.11955e+06	1.53027e+13	601704	5184.52	3.71471	25432.3	4.40539	3.58713e+06	1.53027e+13	601704	5961.62	3.77536	25432.3	4.40539
	India	1.31326e+08	2.12197e+12	1.35264e+06	97.0882	1.98717	1568.76	3.19556	3.01873e+06	2.12197e+12	1.35264e+06	2231.73	3.34864	1568.76	3.19556	987873	2.12197e+12	1.35264e+06	730.329	2.86352	1568.76	3.19556	1.21219e+06	2.12197e+12	1.35264e+06	896.165	2.95239	1568.76	3.19556
	JKTA	1.40484e+08	6.36947e+12	226999	618.878	2.79161	28059.5	4.44808	3.78394e+06	6.36947e+12	226999	16669.4	4.22192	28059.5	4.44808	1.4881e+06	6.36947e+12	226999	6555.57	3.81661	28059.5	4.44808	1.02761e+06	6.36947e+12	226999	4526.94	3.6558	28059.5	4.44808
	Other Americas	9.83674e+07	4.47785e+12	642342	153.139	2.18508	6971.13	3.8433	2.82815e+06	4.47785e+12	642342	4402.88	3.64374	6971.13	3.8433	1.046e+06	4.47785e+12	642342	1628.41	3.21176	6971.13	3.8433	1.30941e+06	4.47785e+12	642342	2038.5	3.30931	6971.13	3.8433
	Other Asia	3.01808e+08	8.14066e+12	1.83792e+06	164.212	2.2154	4429.28	3.64633	1.31544e+07	8.14066e+12	1.83792e+06	7157.26	3.85475	4429.28	3.64633	5.03012e+06	8.14066e+12	1.83792e+06	2736.86	3.43725	4429.28	3.64633	3.20877e+06	8.14066e+12	1.83792e+06	1745.87	3.24201	4429.28	3.64633
	US & Canada	1.79584e+08	1.70491e+13	364171	493.13	2.69296	46816.3	4.6704	7.58914e+06	1.70491e+13	364171	20839.5	4.31889	46816.3	4.6704	1.99418e+06	1.70491e+13	364171	5475.96	3.73846	46816.3	4.6704	2.11715e+06	1.70491e+13	364171	5813.62	3.76445	46816.3	4.6704

## Sheet: Figure S1a
factor	period	Aluminium	Iron & steel	Copper	Lead, zinc & tin	Non-ferrous metals	Gold	Precious metals	Net values
GWP/E	1995-2000 -> 2001-2006	-0.00349647	-0.332833	-0.0304252	-0.00555112	0.00905996	4.1066e-06	4.33698e-05	-0.363198
	2001-2006 -> 2007-2012	0.0934091	1.04949	-0.00591394	0.0593906	0.0123029	0.000188207	1.87135e-05	1.20889
	2007-2012 -> 2013-2018	-0.0960104	1.89363	0.114541	0.0543975	0.00637385	-0.000145943	-0.000154402	1.97263
E/M	1995-2000 -> 2001-2006	-0.382926	-1.29311	0.0115022	0.0493372	-0.0462732	6.01384e-05	-0.00191747	-1.66333
	2001-2006 -> 2007-2012	-0.733721	-0.570986	-0.168177	-0.141439	-0.0687742	-8.49472e-05	-0.000418897	-1.6836
	2007-2012 -> 2013-2018	-1.81073	-5.08429	-0.859949	-0.260977	-0.0889715	0.000692413	0.00124121	-8.10298
M/GDP	1995-2000 -> 2001-2006	0.175974	0.83342	0.0486194	0.00277603	0.0216941	-8.78911e-07	-0.000170258	1.08231
	2001-2006 -> 2007-2012	0.407754	0.651289	-0.0888527	-0.0239805	-0.00840576	-0.000160845	-0.000387346	0.937255
	2007-2012 -> 2013-2018	0.329014	-1.72189	-0.0733189	-0.0973975	0.0198567	-0.000327323	9.69705e-05	-1.54397
GDP/P	1995-2000 -> 2001-2006	0.620303	3.09488	0.282516	0.0932016	0.0536441	0.000101696	0.000900119	4.14555
	2001-2006 -> 2007-2012	0.948514	5.32639	0.489392	0.198395	0.0763383	0.000143953	0.000855933	7.04003
	2007-2012 -> 2013-2018	0.82376	5.75739	0.358408	0.158926	0.067388	0.000118514	0.000876646	7.16687
P/P_global	1995-2000 -> 2001-2006	-0.0740842	-0.327548	-0.0313959	-0.0127909	-0.00726168	-1.1637e-07	-9.80256e-05	-0.453178
	2001-2006 -> 2007-2012	-0.0891837	-0.437925	-0.0418907	-0.0175702	-0.00791035	4.18763e-06	-8.6818e-05	-0.594563
	2007-2012 -> 2013-2018	-0.0884825	-0.543329	-0.0368733	-0.0167594	-0.007622	4.74962e-06	-8.4006e-05	-0.693145
P_global	1995-2000 -> 2001-2006	0.211731	1.07337	0.082652	0.0330743	0.0199239	4.67865e-05	0.000395686	1.4212
	2001-2006 -> 2007-2012	0.253307	1.39364	0.104148	0.0430983	0.0219265	5.84834e-05	0.000362416	1.81654
	2007-2012 -> 2013-2018	0.254128	1.68153	0.0949779	0.04131	0.0225149	7.4539e-05	0.000434165	2.09497
total	1995-2000 -> 2001-2006	0.5475	3.04818	0.363468	0.160047	0.0507872	0.000211732	-0.000846577	4.16935
	2001-2006 -> 2007-2012	0.880079	7.4119	0.288705	0.117894	0.0254774	0.000149039	0.000344001	8.72455
	2007-2012 -> 2013-2018	-0.588322	1.98304	-0.402214	-0.1205	0.01954	0.00041695	0.00241058	0.894375

## Sheet: Figure S1b
	material	Aluminium									Iron & steel									Copper									Lead, zinc & tin									Non-ferrous metals									Gold
	region	Africa	China	Europe	India	JKTA	Other Americas	Other Asia	US & Canada	Net values	Africa	China	Europe	India	JKTA	Other Americas	Other Asia	US & Canada	Net values	Africa	China	Europe	India	JKTA	Other Americas	Other Asia	US & Canada	Net values	Africa	China	Europe	India	JKTA	Other Americas	Other Asia	US & Canada	Net values	Africa	China	Europe	India	JKTA	Other Americas	Other Asia	US & Canada	Net values	Africa	China	Europe
factor	period
GWP/E	1995-2000 -> 2001-2006	-4.49194	-13.9973	-8.61205	-5.76895	33.2302	-13.9743	5.49488	4.62308	-3.49647	-33.6211	102.991	-98.9911	-44.2927	-45.4197	-54.1984	-95.6246	-63.6762	-332.833	-2.82563	-33.3191	-0.624442	2.30675	4.62153	-11.9656	2.82977	8.5515	-30.4252	-1.13868	1.62945	-0.554095	0.519932	-2.23539	-0.980421	-0.847745	-1.94417	-5.55112	-0.717496	-0.866391	3.94262	0.0370101	2.28919	-0.619042	1.17208	3.82199	9.05996	0.0317352	-0.00390821	0.00706503
	2001-2006 -> 2007-2012	2.52277	0.765922	17.1652	9.57223	12.2593	12.9136	17.5872	20.6229	93.4091	28.036	367.7	143.263	-23.9824	59.5596	59.1414	210.272	205.504	1049.49	1.62197	-19.1058	2.87333	2.97487	-0.0937311	0.127512	1.72307	3.96486	-5.91394	0.791681	18.2542	5.818	2.44363	17.7151	1.69425	9.09818	3.57558	59.3906	-1.23966	2.58972	1.1659	0.179276	5.33616	0.554769	2.11511	1.6016	12.3029	0.102628	0.00354838	0.0302321
	2007-2012 -> 2013-2018	-1.75388	-30.1019	-51.2635	7.62848	-7.66612	-4.91444	12.2944	-20.2333	-96.0104	20.7541	909.102	138.688	94.5331	118.068	73.6673	295.251	243.57	1893.63	0.547648	39.1028	10.8359	0.686027	12.0769	9.21263	28.6036	13.4751	114.541	-1.41331	39.5295	0.209727	1.90331	-0.0764111	2.46879	8.12877	3.64715	54.3975	0.1609	-0.748099	2.22239	0.0836727	-0.769774	-0.035627	5.41562	0.0447734	6.37385	-0.237324	0.00987981	-0.0332113
E/M	1995-2000 -> 2001-2006	-15.8717	-298.287	-46.6939	-16.0075	-12.7114	10.0274	-7.66272	4.28108	-382.926	-61.0954	-1124.43	32.5104	-131.118	2.71146	101.665	2.09768	-115.45	-1293.11	3.57681	-0.0701007	-2.53466	-11.1787	-6.27928	1.42304	6.53366	20.0315	11.5022	-1.17332	58.9828	1.03502	-6.62862	-6.15973	4.10445	8.5324	-9.3558	49.3372	-2.53897	-29.1622	-10.2402	-1.09977	-2.59698	0.629636	-3.2053	1.94058	-46.2732	0.0496207	-0.0225633	-0.00273969
	2001-2006 -> 2007-2012	-0.243514	-323.523	-46.5655	-39.8411	-48.498	-22.9964	-115.109	-136.945	-733.721	-111.986	-215.991	187.001	-23.5439	247.656	-138.426	-237.485	-278.211	-570.986	-2.16428	-250.833	24.7431	-2.96689	18.5746	10.0803	7.12895	27.2607	-168.177	-1.55357	-80.8518	-7.03516	-4.36818	-30.5932	-3.28426	-20.2568	6.50364	-141.439	-0.44538	-40.2924	-6.41326	-1.04304	-6.25096	0.32966	-10.9385	-3.7203	-68.7742	-0.00919103	-0.0289447	-0.00283705
	2007-2012 -> 2013-2018	-29.8238	-1030.12	-69.7832	-46.7262	-102.525	-37.7668	-299.892	-194.092	-1810.73	-198.01	-2343.2	-488.577	-126.472	-232.196	-274.181	-598.751	-822.901	-5084.29	-12.5685	-564.254	-60.2574	-10.3992	-39.76	-28.8478	-88.6702	-55.1913	-859.949	1.14306	-187.007	-11.24	-11.136	1.34037	-5.01	-20.8102	-28.2566	-260.977	-1.39512	-43.901	-11.9689	-1.32734	-2.68273	-4.23956	-14.2824	-9.17439	-88.9715	0.513613	0.0474244	0.0583713
M/GDP	1995-2000 -> 2001-2006	16.4279	178.539	22.3529	-0.361615	-63.8964	-17.3667	32.0867	8.19219	175.974	4.53288	810.872	44.9269	127.564	-125.664	-82.1757	25.3338	28.0306	833.42	-2.85685	125.855	-15.0768	8.89028	-20.6833	-3.07238	-6.0129	-38.424	48.6194	0.0719579	51.5056	-6.74159	1.71506	-14.6603	-1.02281	-9.45148	-18.6403	2.77603	-1.7764	31.3804	-2.90932	1.22614	-0.216015	-1.67535	3.84046	-8.17579	21.6941	-0.0589584	-0.0140341	0.00819035
	2001-2006 -> 2007-2012	5.07644	190.263	5.82331	40.513	8.39284	46.6194	196.954	-85.8886	407.754	136.495	-178.424	-197.014	457.483	-192.086	245.406	907.656	-528.227	651.289	2.86443	57.2083	-40.8589	-8.90763	-19.1973	-6.9756	0.885966	-73.872	-88.8527	-0.334988	23.2834	-17.4097	2.43386	-18.3884	-2.21769	1.51729	-12.8642	-23.9805	-2.53673	10.2887	-8.69298	0.748918	-3.76955	0.692408	6.43866	-11.5752	-8.40576	-0.0659035	-0.014324	-0.00821643
	2007-2012 -> 2013-2018	16.1938	291.129	-65.2524	1.29888	2.18074	-9.74845	129.256	-36.0441	329.014	15.6161	-483.935	-509.765	-259.177	-271.418	38.3032	-88.6527	-162.867	-1721.89	3.64554	4.41264	-38.1385	1.48107	-31.1683	-8.74782	15.9721	-20.7757	-73.3189	-1.7016	-64.3705	-15.6006	-4.43683	-9.2036	-0.56257	1.93067	-3.45247	-97.3975	5.6005	14.371	-9.56835	0.440985	0.396875	1.8729	8.86199	-2.11922	19.8567	-0.321727	-0.0215716	-0.0074658
GDP/P	1995-2000 -> 2001-2006	5.87954	366.173	64.4978	15.4599	28.406	7.39959	54.5152	77.9722	620.303	47.7576	1711.62	326.269	203.713	144.426	43.3823	298.293	319.422	3094.88	1.77974	195.741	25.2631	8.13696	10.8584	2.95734	20.3966	17.3829	282.516	1.10557	51.2697	12.2007	4.32161	7.1929	0.994559	8.6602	7.45645	93.2016	1.50004	28.3882	8.29439	0.689001	3.53862	0.567919	5.56665	5.09929	53.6441	0.0122856	0.0335516	0.00753403
	2001-2006 -> 2007-2012	10.9349	689.769	34.5857	25.4653	21.1564	27.5715	112.077	26.9537	948.514	82.9609	3615.52	189.467	426.451	119.27	166.133	616.01	110.581	5326.39	3.23279	398.091	13.2015	13.3562	8.24757	9.67655	37.8426	5.74337	489.392	1.72476	159.941	6.01282	7.08756	3.87979	3.45284	14.0334	2.26343	198.395	1.93382	52.9319	3.85364	1.27604	2.78012	2.01801	9.8776	1.66717	76.3383	0.0267401	0.0405923	0.00543935
	2007-2012 -> 2013-2018	-2.05216	612.877	21.9156	35.0207	20.5641	10.095	94.9027	30.4378	823.76	-14.9351	3992.08	132.413	708.496	139.529	63.4221	592.616	143.77	5757.39	-0.557919	286.618	7.71912	17.381	7.60262	2.95711	30.5719	6.116	358.408	-0.297953	129.334	3.59317	8.55201	3.26458	1.1158	10.6067	2.75826	158.926	-0.372814	49.3802	2.18081	1.81795	3.18558	0.745332	8.43921	2.0118	67.388	-0.00505555	0.0457901	0.00540312
P/P_global	1995-2000 -> 2001-2006	3.88982	-27.6061	-32.2667	1.6438	-15.4229	1.01	4.21731	-9.54948	-74.0842	31.5958	-129.041	-163.224	21.6602	-78.4155	5.92143	23.076	-39.1205	-327.548	1.17745	-14.7571	-12.6385	0.86518	-5.89553	0.403659	1.57789	-2.12893	-31.3959	0.731432	-3.86526	-6.1037	0.459505	-3.90536	0.135751	0.669955	-0.913212	-12.7909	0.992403	-2.14021	-4.14948	0.0732595	-1.92128	0.0775176	0.430637	-0.624525	-7.26168	0.00812797	-0.00252949	-0.00376909
	2001-2006 -> 2007-2012	5.81418	-46.3125	-29.0354	1.27302	-15.5198	-0.292678	6.23047	-11.3409	-89.1837	44.1111	-242.753	-159.061	21.3185	-87.4937	-1.76354	34.2445	-46.5277	-437.925	1.7189	-26.7287	-11.0829	0.667686	-6.05021	-0.102719	2.1037	-2.41656	-41.8907	0.91707	-10.7387	-5.04788	0.354311	-2.84612	-0.0366527	0.780128	-0.952353	-17.5702	1.02823	-3.55396	-3.23521	0.0637902	-2.03942	-0.0214217	0.549104	-0.701474	-7.91035	0.014218	-0.00272545	-0.00456643
	2007-2012 -> 2013-2018	7.42292	-54.7244	-24.9095	0.168892	-13.5265	-1.31041	9.05716	-10.6606	-88.4825	54.022	-356.457	-150.502	3.41681	-91.7787	-8.23268	56.5571	-50.3541	-543.329	2.01806	-25.5925	-8.77364	0.083822	-5.0008	-0.383856	2.91767	-2.14208	-36.8733	1.07773	-11.5483	-4.08404	0.0412432	-2.14735	-0.144839	1.01227	-0.966057	-16.7594	1.34851	-4.40921	-2.47873	0.00876732	-2.09539	-0.0967498	0.805408	-0.704616	-7.622	0.0182866	-0.00408865	-0.00614125
P_global	1995-2000 -> 2001-2006	4.16937	58.2854	35.9354	4.83623	22.4333	10.7366	26.1288	49.2054	211.731	33.8665	272.447	181.783	63.7263	114.058	62.9463	142.97	201.576	1073.37	1.26207	31.157	14.0755	2.54544	8.57529	4.291	9.77598	10.9697	82.652	0.783997	8.16084	6.79769	1.35191	5.6805	1.44307	4.15079	4.7055	33.0743	1.06372	4.51869	4.62127	0.215536	2.79458	0.824032	2.66806	3.21798	19.9239	0.0087121	0.00534057	0.00419763
	2001-2006 -> 2007-2012	5.39196	86.3346	36.406	6.07839	21.1491	12.8286	38.1972	46.9208	253.307	40.9078	452.535	199.438	101.791	119.229	77.2992	209.943	192.498	1393.64	1.59408	49.8269	13.8963	3.18805	8.2447	4.50235	12.8972	9.99802	104.148	0.850473	20.0189	6.32928	1.69175	3.87844	1.60655	4.78273	3.94016	43.0983	0.953562	6.62519	4.05646	0.304583	2.77915	0.938951	3.36639	2.9022	21.9265	0.0131855	0.00508072	0.00572562
	2007-2012 -> 2013-2018	6.12068	101.387	29.3987	7.63177	17.0145	14.0824	45.949	32.5441	254.128	44.5447	660.401	177.626	154.397	115.445	88.4726	286.927	153.719	1681.53	1.66402	47.4147	10.3548	3.78769	6.29032	4.12511	14.802	6.53924	94.9779	0.888661	21.3954	4.82006	1.86367	2.70108	1.55652	5.13545	2.94914	41.31	1.11194	8.16886	2.92544	0.396172	2.63571	1.03972	4.08601	2.15102	22.5149	0.0150785	0.00757496	0.00724802
total	1995-2000 -> 2001-2006	10.0031	263.106	35.2135	-0.198192	-7.9613	-2.16749	114.78	134.725	547.5	23.0363	1644.46	323.274	241.252	11.6965	77.5405	396.145	330.782	3048.18	2.11359	304.607	8.46419	11.5659	-8.80286	-5.96297	35.101	16.3826	363.468	0.380961	167.683	6.634	1.7394	-14.0874	4.6746	11.7141	-18.6916	160.047	-1.47671	32.1185	-0.440707	1.14118	3.88811	-0.195286	10.4726	5.27952	50.7872	0.0515231	-0.0041429	0.0204783
	2001-2006 -> 2007-2012	29.4967	597.298	18.3794	43.0608	-1.06024	76.6441	255.937	-139.677	880.079	220.524	3798.58	363.095	959.517	266.134	407.79	1740.64	-344.382	7411.9	8.8679	208.459	2.7724	8.31233	9.72566	17.3084	62.5814	-29.3216	288.705	2.39543	129.907	-11.3327	9.64294	-26.3544	1.21504	9.95495	2.4662	117.894	-0.306145	28.5892	-9.26544	1.52957	-1.16451	4.51238	11.4084	-9.82601	25.4774	0.081677	0.00322724	0.0257771
	2007-2012 -> 2013-2018	-3.89243	-109.556	-159.894	5.02247	-83.958	-29.5627	-8.43277	-198.048	-588.322	-78.0079	2377.99	-700.118	575.194	-222.35	-18.5486	543.948	-495.064	1983.04	-5.25117	-212.298	-78.2597	13.0204	-49.9592	-21.6846	4.19715	-51.9787	-402.214	-0.303408	-72.6673	-22.3017	-3.21264	-4.12134	-0.576303	6.00362	-23.3206	-120.5	6.45392	22.8618	-16.6874	1.42021	0.670269	-0.713975	13.3258	-7.79063	19.54	-0.0171297	0.085009	0.0242041
[truncated: 15 more columns]

## Sheet: Figure S2
	region	Europe								US & Canada								JKTA								China								India								Other Asia
	material	Aluminium	Iron & steel	Copper	Lead, zinc & tin	Non-ferrous metals	Gold	Precious metals	Net values	Aluminium	Iron & steel	Copper	Lead, zinc & tin	Non-ferrous metals	Gold	Precious metals	Net values	Aluminium	Iron & steel	Copper	Lead, zinc & tin	Non-ferrous metals	Gold	Precious metals	Net values	Aluminium	Iron & steel	Copper	Lead, zinc & tin	Non-ferrous metals	Gold	Precious metals	Net values	Aluminium	Iron & steel	Copper	Lead, zinc & tin	Non-ferrous metals	Gold	Precious metals	Net values	Aluminium	Iron & steel	Copper	Lead, zinc & tin	Non-ferrous metals	Gold	Precious metals	Net values
factor	period
GWP/E	1995-2000 -> 2001-2006	-0.0148571	-0.170775	-0.00107726	-0.000955899	0.00680162	1.21883e-05	5.77018e-05	-0.180794	0.0152416	-0.20993	0.0281929	-0.00640961	0.0126005	-4.3528e-05	-0.000163501	-0.160512	0.15564	-0.212732	0.0216458	-0.0104699	0.0107218	-5.05688e-06	2.14294e-05	-0.035178	-0.0110526	0.0813234	-0.0263094	0.00128664	-0.000684119	-3.086e-06	-7.47559e-05	0.0444861	-0.0057106	-0.0438447	0.00228342	0.000514673	3.66358e-05	6.73831e-07	2.20619e-06	-0.0467177	0.00400952	-0.0697756	0.00206484	-0.000618585	0.000855247	-7.33857e-06	1.78584e-05	-0.0634541
	2001-2006 -> 2007-2012	0.0293799	0.245209	0.00491798	0.00995806	0.00199555	5.17451e-05	-6.16391e-05	0.29145	0.0638852	0.636604	0.0122822	0.0110764	0.0049614	5.2184e-05	1.22048e-05	0.728874	0.0560485	0.272302	-0.000428532	0.0809921	0.0243966	3.8986e-05	4.70118e-05	0.433397	0.00058068	0.27877	-0.014485	0.0138393	0.00196338	2.69018e-06	-3.0321e-06	0.280668	0.00854338	-0.0214047	0.00265512	0.00218098	0.000160007	1.30444e-06	-2.34139e-05	-0.00788733	0.0117314	0.140261	0.00114937	0.0060689	0.00141088	1.62458e-05	1.4343e-07	0.160638
	2007-2012 -> 2013-2018	-0.0864377	0.233848	0.0182709	0.000353631	0.00374727	-5.5999e-05	-5.44629e-06	0.169721	-0.0592581	0.713353	0.0394652	0.0106815	0.00013113	6.22355e-05	0.000137505	0.704572	-0.0343654	0.529271	0.0541378	-0.000342533	-0.00345072	9.98703e-06	7.13883e-05	0.545331	-0.022052	0.665988	0.0286459	0.0289585	-0.000548041	7.23774e-06	3.27804e-05	0.701033	0.00622567	0.0771494	0.000559873	0.00155331	6.82861e-05	5.87972e-07	-2.58189e-05	0.0855313	0.00752458	0.180704	0.0175064	0.00497509	0.00331455	4.12071e-05	1.09405e-05	0.214077
E/M	1995-2000 -> 2001-2006	-0.0805541	0.0560855	-0.00437268	0.00178557	-0.0176659	-4.72638e-06	-0.000496551	-0.0452229	0.014114	-0.380619	0.0660405	-0.0308446	0.00639777	0.000112067	-0.000917018	-0.325716	-0.0595363	0.0126996	-0.0294102	-0.0288503	-0.0121634	6.91166e-05	-0.000201717	-0.117393	-0.235533	-0.887874	-5.53528e-05	0.0465739	-0.0230271	-1.78164e-05	-0.000427647	-1.10036	-0.0158456	-0.129792	-0.0110657	-0.00656157	-0.00108865	-3.34633e-06	-5.38674e-05	-0.164411	-0.00559135	0.00153064	0.0047675	0.00622594	-0.00233885	-1.53989e-05	-9.22597e-05	0.00448621
	2001-2006 -> 2007-2012	-0.0797013	0.320071	0.0423503	-0.0120414	-0.0109769	-4.85589e-06	-0.000124272	0.259572	-0.424224	-0.861835	0.0844475	0.0201468	-0.0115247	-3.32063e-05	8.22028e-05	-1.19294	-0.22173	1.13227	0.0849219	-0.13987	-0.028579	-2.10444e-05	-7.46694e-05	0.826913	-0.245277	-0.163752	-0.190168	-0.0612974	-0.0305475	-2.19442e-05	-0.000159015	-0.691223	-0.0355589	-0.0210133	-0.002648	-0.00389867	-0.000930928	1.72477e-07	2.38953e-05	-0.0640257	-0.0767831	-0.158413	0.00475533	-0.0135122	-0.00729646	-2.13375e-05	-1.26509e-05	-0.251284
	2007-2012 -> 2013-2018	-0.117665	-0.823812	-0.101603	-0.0189523	-0.0201813	9.84224e-05	0.000164486	-1.08195	-0.568445	-2.41006	-0.161641	-0.0827563	-0.0268694	-4.46977e-05	0.000203905	-3.24961	-0.459594	-1.04088	-0.178235	0.00600854	-0.0120261	0.000172494	0.000258929	-1.68429	-0.754646	-1.71658	-0.413361	-0.136997	-0.0321609	3.47421e-05	0.000117539	-3.05359	-0.0381337	-0.103215	-0.00848687	-0.00908823	-0.00108326	8.51015e-06	6.4161e-05	-0.159934	-0.183544	-0.366456	-0.0542693	-0.0127366	-0.00874134	3.10482e-05	0.000108948	-0.625608
M/GDP	1995-2000 -> 2001-2006	0.0385622	0.0775057	-0.0260097	-0.0116303	-0.00501902	1.41296e-05	-0.000170465	0.0732526	0.0270083	0.0924124	-0.126678	-0.0614543	-0.0269543	-1.23638e-05	0.00055286	-0.0951252	-0.29927	-0.58857	-0.0968739	-0.0686644	-0.00101174	-0.000100602	-0.000557154	-1.05505	0.140978	0.64028	0.0993777	0.0406698	0.0247786	-1.10816e-05	4.32547e-05	0.946116	-0.000357957	0.126273	0.00880037	0.00169771	0.00121374	1.17776e-05	0.000143897	0.137783	0.0234131	0.0184856	-0.0043875	-0.00689658	0.00280232	2.85449e-05	-1.40511e-05	0.0334314
	2001-2006 -> 2007-2012	0.00996716	-0.337208	-0.069934	-0.0297984	-0.0148789	-1.40632e-05	-0.000243884	-0.44211	-0.266064	-1.63633	-0.228839	-0.0398506	-0.0358574	-0.000118682	0.000571738	-2.20649	0.0383715	-0.878206	-0.0877687	-0.0840704	-0.0172341	-1.22312e-05	-0.000400934	-1.02932	0.144247	-0.135271	0.0433722	0.0176522	0.00780035	-1.08597e-05	-0.000147549	0.0776421	0.0361586	0.408311	-0.00795021	0.00217226	0.000668422	-6.80254e-06	-1.71551e-05	0.439336	0.131377	0.605448	0.00059098	0.0010121	0.00429488	-2.83788e-05	1.34592e-05	0.742708
	2007-2012 -> 2013-2018	-0.110025	-0.859538	-0.0643071	-0.0263049	-0.0161336	-1.25884e-05	-0.00036618	-1.07669	-0.105564	-0.476994	-0.0608464	-0.0101114	-0.00620664	-1.88331e-05	-0.000905201	-0.660647	0.00977575	-1.2167	-0.13972	-0.0412576	0.0017791	-8.91831e-05	5.83938e-06	-1.38621	0.213275	-0.35452	0.00323261	-0.0471565	0.0105279	-1.58029e-05	-0.000105481	-0.174762	0.00106003	-0.211517	0.00120871	-0.00362094	0.000359892	-2.89652e-06	7.13531e-05	-0.212441	0.0791091	-0.0542585	0.00977549	0.00118164	0.00542384	3.08842e-05	0.000380517	0.041643
GDP/P	1995-2000 -> 2001-2006	0.111269	0.562863	0.0435827	0.021048	0.0143091	1.29973e-05	0.000284338	0.753369	0.257062	1.05308	0.0573085	0.0245827	0.0168116	3.75656e-05	0.000451442	1.40934	0.133045	0.676445	0.0508574	0.0336893	0.0165738	2.73196e-05	0.000166294	0.910804	0.289137	1.35153	0.154561	0.0404835	0.0224159	2.6493e-05	0.000270102	1.85842	0.0153035	0.201652	0.00805467	0.00427791	0.000682032	2.51574e-06	4.30245e-05	0.230016	0.0397788	0.217659	0.014883	0.0063192	0.00406188	1.91417e-05	7.6969e-05	0.282798
	2001-2006 -> 2007-2012	0.0591968	0.324291	0.0225956	0.0102915	0.00659588	9.30996e-06	0.000122326	0.423102	0.0834964	0.342555	0.0177917	0.00701159	0.00516453	1.31171e-05	0.000171981	0.456204	0.0967258	0.545296	0.0377073	0.0177381	0.0127105	2.12698e-05	9.26413e-05	0.710291	0.522945	2.74109	0.301811	0.121258	0.04013	3.07749e-05	0.000260877	3.72752	0.0227282	0.380615	0.0119207	0.00632577	0.00113889	5.18359e-06	8.72069e-05	0.422821	0.0747607	0.410907	0.0252427	0.0093609	0.00658881	2.78604e-05	0.000114472	0.527002
	2007-2012 -> 2013-2018	0.0369529	0.223268	0.0130156	0.00605861	0.00367715	9.11044e-06	8.02235e-05	0.283061	0.0891442	0.421063	0.0179122	0.00807822	0.00589204	1.81626e-05	0.000284989	0.542393	0.0921839	0.625477	0.0340807	0.0146343	0.0142802	3.06276e-05	0.000110981	0.780798	0.44898	2.92451	0.209971	0.0947471	0.0361749	3.35448e-05	0.000232579	3.71465	0.0285807	0.57821	0.0141848	0.00697938	0.00148365	7.34802e-06	0.000138752	0.629585	0.0580837	0.362702	0.0187111	0.00649167	0.00516509	2.67647e-05	0.000126113	0.451306
P	1995-2000 -> 2001-2006	0.00632911	0.0320165	0.00247904	0.00119724	0.000813921	7.39307e-07	1.61735e-05	0.0428527	0.130739	0.535589	0.0291466	0.0125026	0.00855021	1.91055e-05	0.0002296	0.716777	0.0328342	0.16694	0.0125511	0.00831419	0.00409025	6.74221e-06	4.10397e-05	0.224778	0.024225	0.113236	0.0129497	0.00339187	0.00187809	2.21969e-06	2.26302e-05	0.155706	0.0064145	0.0845229	0.00337613	0.00179309	0.000285875	1.05448e-06	1.80338e-05	0.0964116	0.022143	0.121161	0.00828472	0.00351761	0.00226107	1.06553e-05	4.28452e-05	0.157421
	2001-2006 -> 2007-2012	0.0126155	0.06911	0.00481537	0.00219324	0.00140566	1.98406e-06	2.60691e-05	0.0901678	0.110218	0.452185	0.0234857	0.00925555	0.00681736	1.7315e-05	0.000227021	0.602206	0.0257365	0.145091	0.0100331	0.00471971	0.00338197	5.65939e-06	2.46497e-05	0.188992	0.0303426	0.159045	0.0175118	0.0070357	0.00232844	1.78563e-06	1.51367e-05	0.21628	0.00656126	0.109877	0.00344131	0.00182615	0.00032878	1.49642e-06	2.51752e-05	0.122062	0.0296353	0.162884	0.0100063	0.00371068	0.00261182	1.10439e-05	4.53769e-05	0.208905
	2007-2012 -> 2013-2018	0.00756942	0.045734	0.0026661	0.00124104	0.000753226	1.86618e-06	1.64329e-05	0.0579821	0.0640911	0.302728	0.0128781	0.00580792	0.00423614	1.30582e-05	0.000204896	0.389959	0.0156358	0.106091	0.00578062	0.00248221	0.00242214	5.19491e-06	1.88241e-05	0.132435	0.0341839	0.222663	0.0159865	0.00721375	0.00275424	2.554e-06	1.77078e-05	0.282822	0.0063662	0.128793	0.00315958	0.00155462	0.000330475	1.63673e-06	3.09063e-05	0.140237	0.0336657	0.210224	0.0108451	0.00376261	0.00299372	1.5513e-05	7.3096e-05	0.26158
total	1995-2000 -> 2001-2006	0.0607488	0.557696	0.014602	0.0114447	-0.000760288	3.53281e-05	-0.000308803	0.643458	0.444165	1.09054	0.0540108	-0.0616232	0.0174057	0.000112846	0.000153383	1.54476	-0.0372882	0.0547829	-0.0412298	-0.0659811	0.0182107	-2.48022e-06	-0.000530109	-0.0720381	0.207754	1.29849	0.240523	0.132406	0.0253614	-3.27131e-06	-0.000166416	1.90437	-0.000196188	0.238812	0.0114489	0.00172181	0.00112964	1.26753e-05	0.000153294	0.253082	0.083753	0.28906	0.0256126	0.00854758	0.00764166	3.56044e-05	3.13618e-05	0.414682
	2001-2006 -> 2007-2012	0.0314581	0.621472	0.00474523	-0.019397	-0.0158587	4.41201e-05	-0.0002814	0.622182	-0.432688	-1.06682	-0.0908317	0.00763974	-0.0304388	-6.92726e-05	0.00106515	-1.61214	-0.00484732	1.21675	0.0444651	-0.12049	-0.00532406	3.26396e-05	-0.0003113	1.13027	0.452838	2.87988	0.158042	0.0984881	0.0216747	2.44672e-06	-3.35828e-05	3.61089	0.0384325	0.856386	0.0074189	0.00860649	0.00136517	1.35438e-06	9.57085e-05	0.912306	0.170722	1.16109	0.0417447	0.00664041	0.00760992	5.43383e-06	0.000160801	1.38797
	2007-2012 -> 2013-2018	-0.269605	-1.1805	-0.131957	-0.0376039	-0.0281373	4.08116e-05	-0.000110484	-1.64787	-0.580031	-1.44991	-0.152232	-0.0683	-0.0228167	2.99256e-05	-7.39067e-05	-2.27333	-0.376364	-0.99674	-0.223955	-0.018475	0.00300466	0.00012912	0.000465962	-1.61193	-0.0802587	1.74206	-0.155525	-0.0532345	0.016748	6.22757e-05	0.000295125	1.47015	0.00409889	0.469421	0.0106261	-0.00262187	0.00115905	1.51864e-05	0.000279354	0.482978	-0.00516115	0.332915	0.0025688	0.00367442	0.00815586	0.000145417	0.000699615	0.342998
[truncated: 16 more columns]

## Sheet: Figure S3
		Non-ferrous metals							Gold							Precious metals
		M	GDP	P	M/P	log10(M/P)	GDP/P	log10(GDP/P)	M	GDP	P	M/P	log10(M/P)	GDP/P	log10(GDP/P)	M	GDP	P	M/P	log10(M/P)	GDP/P	log10(GDP/P)
year	region
1995	Africa	50186.8	7.19859e+11	654936	76.6286	1.88439	1099.13	3.04105	525.066	7.19859e+11	654936	801.705	2.90401	1099.13	3.04105	593.983	7.19859e+11	654936	906.933	2.95758	1099.13	3.04105
	China	127058	1.47533e+12	1.24092e+06	102.39	2.01026	1188.9	3.07515	129.909	1.47533e+12	1.24092e+06	104.687	2.01989	1188.9	3.07515	838.675	1.47533e+12	1.24092e+06	675.849	2.82985	1188.9	3.07515
	Europe	397461	1.00889e+13	579479	685.894	2.83626	17410.2	4.2408	43.0629	1.00889e+13	579479	74.3131	1.87107	17410.2	4.2408	2737.09	1.00889e+13	579479	4723.37	3.67425	17410.2	4.2408
	India	2840.06	4.88941e+11	963923	2.94636	0.469286	507.241	2.70521	2.21902	4.88941e+11	963923	2.30208	0.36212	507.241	2.70521	51.8549	4.88941e+11	963923	53.7957	1.73075	507.241	2.70521
	JKTA	238363	4.20079e+12	211007	1129.64	3.05294	19908.3	4.29903	215.115	4.20079e+12	211007	1019.47	3.00837	19908.3	4.29903	1006.01	4.20079e+12	211007	4767.68	3.67831	19908.3	4.29903
	Other Americas	99541.8	2.52069e+12	483144	206.029	2.31393	5217.26	3.71744	85.5577	2.52069e+12	483144	177.085	2.24818	5217.26	3.71744	4681.93	2.52069e+12	483144	9690.55	3.98635	5217.26	3.71744
	Other Asia	145965	3.16657e+12	1.31633e+06	110.888	2.04488	2405.6	3.38122	224.11	3.16657e+12	1.31633e+06	170.253	2.23109	2405.6	3.38122	2149.34	3.16657e+12	1.31633e+06	1632.82	3.21294	2405.6	3.38122
	US & Canada	280036	9.70765e+12	294328	951.441	2.97838	32982.4	4.51828	459.41	9.70765e+12	294328	1560.88	3.19337	32982.4	4.51828	2610.87	9.70765e+12	294328	8870.61	3.94795	32982.4	4.51828
1996	Africa	31957.3	7.57121e+11	671759	47.5726	1.67736	1127.07	3.05195	490.732	7.57121e+11	671759	730.517	2.86363	1127.07	3.05195	269.953	7.57121e+11	671759	401.86	2.60408	1127.07	3.05195
	China	105987	1.62173e+12	1.25164e+06	84.6784	1.92777	1295.68	3.1125	148.182	1.62173e+12	1.25164e+06	118.391	2.07332	1295.68	3.1125	959.707	1.62173e+12	1.25164e+06	766.762	2.88466	1295.68	3.1125
	Europe	353759	1.0285e+13	579729	610.215	2.78548	17741.1	4.24898	77.4705	1.0285e+13	579729	133.632	2.12591	17741.1	4.24898	4787.68	1.0285e+13	579729	8258.48	3.9169	17741.1	4.24898
	India	11001.2	5.25854e+11	982365	11.1987	1.04917	535.293	2.72859	3.84936	5.25854e+11	982365	3.91847	0.593116	535.293	2.72859	163.16	5.25854e+11	982365	166.089	2.22034	535.293	2.72859
	JKTA	248670	4.36367e+12	212073	1172.57	3.06914	20576.2	4.31337	271.411	4.36367e+12	212073	1279.8	3.10714	20576.2	4.31337	2070.27	4.36367e+12	212073	9762.06	3.98954	20576.2	4.31337
	Other Americas	90352.2	2.61541e+12	491070	183.99	2.2648	5325.95	3.7264	81.3019	2.61541e+12	491070	165.561	2.21896	5325.95	3.7264	1575.04	2.61541e+12	491070	3207.36	3.50615	5325.95	3.7264
	Other Asia	161745	3.30475e+12	1.33832e+06	120.856	2.08227	2469.32	3.39258	175.778	3.30475e+12	1.33832e+06	131.342	2.1184	2469.32	3.39258	1822.57	3.30475e+12	1.33832e+06	1361.83	3.13412	2469.32	3.39258
	US & Canada	353193	1.00573e+13	297793	1186.03	3.0741	33772.9	4.52857	506.527	1.00573e+13	297793	1700.94	3.23069	33772.9	4.52857	3762.17	1.00573e+13	297793	12633.5	4.10152	33772.9	4.52857
1997	Africa	34536	7.80968e+11	688845	50.1361	1.70015	1133.74	3.05451	483.411	7.80968e+11	688845	701.77	2.84619	1133.74	3.05451	314.532	7.80968e+11	688845	456.607	2.65954	1133.74	3.05451
	China	97082.8	1.77152e+12	1.262e+06	76.928	1.88608	1403.74	3.14729	122.971	1.77152e+12	1.262e+06	97.4416	1.98874	1403.74	3.14729	1056.87	1.77152e+12	1.262e+06	837.456	2.92296	1403.74	3.14729
	Europe	441089	1.05993e+13	579685	760.911	2.88133	18284.6	4.26209	177.712	1.05993e+13	579685	306.566	2.48652	18284.6	4.26209	4190.09	1.05993e+13	579685	7228.22	3.85903	18284.6	4.26209
	India	14336.7	5.4715e+11	1.0009e+06	14.3238	1.15606	546.658	2.73772	16.3928	5.4715e+11	1.0009e+06	16.378	1.21426	546.658	2.73772	294.574	5.4715e+11	1.0009e+06	294.309	2.4688	546.658	2.73772
	JKTA	233148	4.4717e+12	213084	1094.16	3.03908	20985.6	4.32192	360.096	4.4717e+12	213084	1689.92	3.22787	20985.6	4.32192	1984.11	4.4717e+12	213084	9311.4	3.96901	20985.6	4.32192
	Other Americas	94065	2.75287e+12	498948	188.527	2.27537	5517.34	3.74173	103.776	2.75287e+12	498948	207.989	2.31804	5517.34	3.74173	1964.97	2.75287e+12	498948	3938.23	3.5953	5517.34	3.74173
	Other Asia	167390	3.43062e+12	1.35999e+06	123.082	2.0902	2522.54	3.40184	234.054	3.43062e+12	1.35999e+06	172.1	2.23578	2522.54	3.40184	2303.77	3.43062e+12	1.35999e+06	1693.97	3.22891	2522.54	3.40184
	US & Canada	348130	1.05033e+13	301456	1154.83	3.06252	34841.9	4.5421	357.886	1.05033e+13	301456	1187.19	3.07452	34841.9	4.5421	4234.71	1.05033e+13	301456	14047.5	4.1476	34841.9	4.5421
1998	Africa	37863	8.01288e+11	706237	53.6123	1.72926	1134.59	3.05484	397.375	8.01288e+11	706237	562.666	2.75025	1134.59	3.05484	351.013	8.01288e+11	706237	497.018	2.69637	1134.59	3.05484
	China	101919	1.91051e+12	1.27198e+06	80.1265	1.90378	1502	3.17667	186.929	1.91051e+12	1.27198e+06	146.959	2.1672	1502	3.17667	1173.12	1.91051e+12	1.27198e+06	922.28	2.96486	1502	3.17667
	Europe	415127	1.09282e+13	579543	716.301	2.8551	18856.5	4.27546	218.652	1.09282e+13	579543	377.283	2.57667	18856.5	4.27546	5052.41	1.09282e+13	579543	8717.92	3.94041	18856.5	4.27546
	India	12392.8	5.80988e+11	1.01948e+06	12.1559	1.08479	569.884	2.75579	25.5454	5.80988e+11	1.01948e+06	25.0572	1.39893	569.884	2.75579	590.501	5.80988e+11	1.01948e+06	579.216	2.76284	569.884	2.75579
	JKTA	213912	4.45257e+12	214047	999.371	2.99973	20801.9	4.3181	255.575	4.45257e+12	214047	1194.02	3.07701	20801.9	4.3181	1509.32	4.45257e+12	214047	7051.34	3.84827	20801.9	4.3181
	Other Americas	112752	2.81747e+12	506747	222.501	2.34733	5559.9	3.74507	106.822	2.81747e+12	506747	210.8	2.32387	5559.9	3.74507	2154.45	2.81747e+12	506747	4251.53	3.62855	5559.9	3.74507
	Other Asia	183108	3.39181e+12	1.38141e+06	132.551	2.12238	2455.33	3.39011	293.409	3.39181e+12	1.38141e+06	212.398	2.32715	2455.33	3.39011	1902.97	3.39181e+12	1.38141e+06	1377.56	3.13911	2455.33	3.39011
	US & Canada	384961	1.09692e+13	305197	1261.35	3.10084	35941.4	4.5556	352.287	1.09692e+13	305197	1154.29	3.06232	35941.4	4.5556	4267.74	1.09692e+13	305197	13983.5	4.14562	35941.4	4.5556
1999	Africa	38478.3	8.20713e+11	723989	53.1476	1.72548	1133.6	3.05446	361.463	8.20713e+11	723989	499.266	2.69833	1133.6	3.05446	321.851	8.20713e+11	723989	444.553	2.64792	1133.6	3.05446
	China	144074	2.05689e+12	1.28151e+06	112.425	2.05086	1605.05	3.20549	161.136	2.05689e+12	1.28151e+06	125.739	2.09947	1605.05	3.20549	1267.86	2.05689e+12	1.28151e+06	989.348	2.99535	1605.05	3.20549
	Europe	433809	1.12458e+13	579568	748.504	2.87419	19403.8	4.28789	262.188	1.12458e+13	579568	452.386	2.65551	19403.8	4.28789	5012.04	1.12458e+13	579568	8647.89	3.93691	19403.8	4.28789
	India	12906.5	6.3238e+11	1.03806e+06	12.4333	1.09459	609.196	2.78476	27.2528	6.3238e+11	1.03806e+06	26.2536	1.41919	609.196	2.78476	611.195	6.3238e+11	1.03806e+06	588.787	2.76996	609.196	2.78476
	JKTA	220594	4.53655e+12	214970	1026.16	3.01122	21103.2	4.32435	255.734	4.53655e+12	214970	1189.63	3.07541	21103.2	4.32435	1696.75	4.53655e+12	214970	7892.95	3.89724	21103.2	4.32435
	Other Americas	92473.3	2.82209e+12	514428	179.759	2.25469	5485.87	3.73925	110.36	2.82209e+12	514428	214.529	2.33149	5485.87	3.73925	2104.74	2.82209e+12	514428	4091.41	3.61187	5485.87	3.73925
	Other Asia	158262	3.49897e+12	1.40271e+06	112.826	2.05241	2494.43	3.39697	438.688	3.49897e+12	1.40271e+06	312.742	2.49519	2494.43	3.39697	2191.88	3.49897e+12	1.40271e+06	1562.6	3.19385	2494.43	3.39697
	US & Canada	377566	1.14941e+13	308851	1222.49	3.08724	37215.7	4.57073	420.07	1.14941e+13	308851	1360.11	3.13357	37215.7	4.57073	4247.18	1.14941e+13	308851	13751.6	4.13835	37215.7	4.57073
2000	Africa	39778.1	8.46682e+11	742153	53.5982	1.72915	1140.85	3.05723	416.307	8.46682e+11	742153	560.946	2.74892	1140.85	3.05723	332.155	8.46682e+11	742153	447.557	2.65085	1140.85	3.05723
	China	169634	2.23152e+12	1.29055e+06	131.443	2.11874	1729.12	3.23783	188.135	2.23152e+12	1.29055e+06	145.779	2.1637	1729.12	3.23783	1375.87	2.23152e+12	1.29055e+06	1066.11	3.0278	1729.12	3.23783
	Europe	457717	1.16785e+13	579948	789.237	2.89721	20137.2	4.304	190.928	1.16785e+13	579948	329.215	2.51748	20137.2	4.304	5182.73	1.16785e+13	579948	8936.54	3.95117	20137.2	4.304
	India	16411.5	6.5667e+11	1.05658e+06	15.5327	1.19125	621.508	2.79345	17.6431	6.5667e+11	1.05658e+06	16.6983	1.22267	621.508	2.79345	422.555	6.5667e+11	1.05658e+06	399.929	2.60198	621.508	2.79345
	JKTA	258496	4.69939e+12	215861	1197.51	3.07828	21770.4	4.33787	213.162	4.69939e+12	215861	987.494	2.99453	21770.4	4.33787	1763.35	4.69939e+12	215861	8168.91	3.91216	21770.4	4.33787
	Other Americas	91105.4	2.9216e+12	521964	174.543	2.2419	5597.32	3.74798	100.499	2.9216e+12	521964	192.54	2.28452	5597.32	3.74798	1859.69	2.9216e+12	521964	3562.88	3.5518	5597.32	3.74798
	Other Asia	176330	3.73298e+12	1.42399e+06	123.828	2.09282	2621.49	3.41855	410.38	3.73298e+12	1.42399e+06	288.189	2.45968	2621.49	3.41855	2616.6	3.73298e+12	1.42399e+06	1837.51	3.26423	2621.49	3.41855
	US & Canada	368047	1.19778e+13	312299	1178.51	3.07133	38353.7	4.58381	526.341	1.19778e+13	312299	1685.37	3.2267	38353.7	4.58381	5093.2	1.19778e+13	312299	16308.7	4.21242	38353.7	4.58381
2001	Africa	42661.4	8.8255e+11	760750	56.0781	1.74879	1160.11	3.0645	370.574	8.8255e+11	760750	487.116	2.68763	1160.11	3.0645	367.253	8.8255e+11	760750	482.752	2.68372	1160.11	3.0645
	China	225998	2.41753e+12	1.29913e+06	173.961	2.24045	1860.89	3.26972	182.772	2.41753e+12	1.29913e+06	140.688	2.14826	1860.89	3.26972	1967.94	2.41753e+12	1.29913e+06	1514.82	3.18036	1860.89	3.26972
	Europe	442615	1.19465e+13	580752	762.141	2.88204	20570.7	4.31325	159.18	1.19465e+13	580752	274.092	2.4379	20570.7	4.31325	5754.27	1.19465e+13	580752	9908.31	3.996	20570.7	4.31325
	India	18237.5	6.88348e+11	1.075e+06	16.9651	1.22956	640.323	2.8064	23.1918	6.88348e+11	1.075e+06	21.5737	1.33393	640.323	2.8064	587.635	6.88348e+11	1.075e+06	546.637	2.7377	640.323	2.8064
	JKTA	248198	4.75746e+12	216723	1145.23	3.05889	21951.7	4.34147	186.229	4.75746e+12	216723	859.293	2.93414	21951.7	4.34147	1570.68	4.75746e+12	216723	7247.38	3.86018	21951.7	4.34147
	Other Americas	101299	2.94342e+12	529341	191.369	2.28187	5560.54	3.74512	87.3978	2.94342e+12	529341	165.107	2.21777	5560.54	3.74512	2484.01	2.94342e+12	529341	4692.65	3.67142	5560.54	3.74512
	Other Asia	205265	3.81467e+12	1.44529e+06	142.023	2.15236	2639.37	3.4215	523.117	3.81467e+12	1.44529e+06	361.945	2.55864	2639.37	3.4215	2569.66	3.81467e+12	1.44529e+06	1777.95	3.24992	2639.37	3.4215
	US & Canada	371923	1.21048e+13	315488	1178.88	3.07147	38368.6	4.58398	506.833	1.21048e+13	315488	1606.5	3.20588	38368.6	4.58398	4152.14	1.21048e+13	315488	13161	4.11929	38368.6	4.58398
2002	Africa	45124.2	9.31964e+11	779813	57.8654	1.76242	1195.11	3.07741	300.381	9.31964e+11	779813	385.196	2.58568	1195.11	3.07741	370.436	9.31964e+11	779813	475.031	2.67672	1195.11	3.07741
	China	266568	2.63834e+12	1.30735e+06	203.899	2.30942	2018.08	3.30494	191.857	2.63834e+12	1.30735e+06	146.752	2.16658	2018.08	3.30494	1965.74	2.63834e+12	1.30735e+06	1503.6	3.17713	2018.08	3.30494
	Europe	443901	1.21004e+13	581924	762.816	2.88242	20793.8	4.31793	212.639	1.21004e+13	581924	365.408	2.56278	20793.8	4.31793	5028.92	1.21004e+13	581924	8641.88	3.93661	20793.8	4.31793
	India	22760.6	7.14532e+11	1.09332e+06	20.8179	1.31844	653.545	2.81528	36.971	7.14532e+11	1.09332e+06	33.8154	1.52911	653.545	2.81528	668.988	7.14532e+11	1.09332e+06	611.888	2.78667	653.545	2.81528
	JKTA	251560	4.84013e+12	217556	1156.3	3.06307	22247.7	4.34729	197.811	4.84013e+12	217556	909.238	2.95868	22247.7	4.34729	1430.83	4.84013e+12	217556	6576.81	3.81802	22247.7	4.34729
	Other Americas	84910.8	2.93572e+12	536570	158.247	2.19934	5471.27	3.73809	89.0304	2.93572e+12	536570	165.925	2.21991	5471.27	3.73809	2141.26	2.93572e+12	536570	3990.65	3.60104	5471.27	3.73809
	Other Asia	201481	3.96573e+12	1.46663e+06	137.376	2.13791	2703.97	3.432	450.644	3.96573e+12	1.46663e+06	307.264	2.48751	2703.97	3.432	2480.1	3.96573e+12	1.46663e+06	1691.02	3.22815	2703.97	3.432
	US & Canada	331787	1.23278e+13	318458	1041.86	3.01781	38711	4.58783	508.467	1.23278e+13	318458	1596.65	3.20321	38711	4.58783	5204.46	1.23278e+13	318458	16342.7	4.21332	38711	4.58783
2003	Africa	46121.7	9.82921e+11	799422	57.6938	1.76113	1229.54	3.08974	354.766	9.82921e+11	799422	443.777	2.64717	1229.54	3.08974	317.697	9.82921e+11	799422	397.408	2.59924	1229.54	3.08974
	China	347532	2.90318e+12	1.3153e+06	264.222	2.42197	2207.23	3.34385	220.399	2.90318e+12	1.3153e+06	167.565	2.22418	2207.23	3.34385	1992.44	2.90318e+12	1.3153e+06	1514.81	3.18036	2207.23	3.34385
	Europe	463827	1.22605e+13	583367	795.086	2.90041	21016.8	4.32257	271.961	1.22605e+13	583367	466.192	2.66856	21016.8	4.32257	5502.6	1.22605e+13	583367	9432.49	3.97463	21016.8	4.32257
	India	20537.5	7.70697e+11	1.11152e+06	18.4769	1.26663	693.37	2.84097	68.9342	7.70697e+11	1.11152e+06	62.0178	1.79252	693.37	2.84097	1042.16	7.70697e+11	1.11152e+06	937.596	2.97202	693.37	2.84097
	JKTA	266708	4.94582e+12	218363	1221.4	3.08686	22649.5	4.35506	260.728	4.94582e+12	218363	1194.01	3.07701	22649.5	4.35506	1324.5	4.94582e+12	218363	6065.6	3.78287	22649.5	4.35506
	Other Americas	86972.3	2.99264e+12	543673	159.972	2.20404	5504.48	3.74072	346.147	2.99264e+12	543673	636.683	2.80392	5504.48	3.74072	1946.52	2.99264e+12	543673	3580.31	3.55392	5504.48	3.74072
	Other Asia	194101	4.19172e+12	1.48808e+06	130.437	2.1154	2816.86	3.44977	429.401	4.19172e+12	1.48808e+06	288.56	2.46024	2816.86	3.44977	2214.74	4.19172e+12	1.48808e+06	1488.32	3.1727	2816.86	3.44977
	US & Canada	311184	1.26701e+13	321304	968.506	2.9861	39433.6	4.59587	596.779	1.26701e+13	321304	1857.37	3.2689	39433.6	4.59587	4928.98	1.26701e+13	321304	15340.6	4.18584	39433.6	4.59587
2004	Africa	44729	1.04165e+12	819671	54.5694	1.73695	1270.82	3.10408	335.159	1.04165e+12	819671	408.895	2.61161	1270.82	3.10408	333.624	1.04165e+12	819671	407.022	2.60962	1270.82	3.10408
	China	412001	3.1968e+12	1.32308e+06	311.394	2.49331	2416.17	3.38313	228.166	3.1968e+12	1.32308e+06	172.45	2.23666	2416.17	3.38313	2001.31	3.1968e+12	1.32308e+06	1512.61	3.17973	2416.17	3.38313
	Europe	479844	1.25879e+13	584929	820.347	2.914	21520.4	4.33285	214.708	1.25879e+13	584929	367.068	2.56475	21520.4	4.33285	4472.07	1.25879e+13	584929	7645.5	3.88341	21520.4	4.33285
	India	28736.7	8.31759e+11	1.12962e+06	25.4392	1.4055	736.315	2.86706	116.807	8.31759e+11	1.12962e+06	103.404	2.01454	736.315	2.86706	1649.76	8.31759e+11	1.12962e+06	1460.45	3.16449	736.315	2.86706
	JKTA	280782	5.09772e+12	219148	1281.25	3.10763	23261.6	4.36664	194.615	5.09772e+12	219148	888.056	2.94844	23261.6	4.36664	1279.14	5.09772e+12	219148	5836.88	3.76618	23261.6	4.36664
	Other Americas	88670.8	3.17679e+12	550684	161.019	2.20688	5768.81	3.76109	345.095	3.17679e+12	550684	626.666	2.79704	5768.81	3.76109	2008.88	3.17679e+12	550684	3647.97	3.56205	5768.81	3.76109
	Other Asia	235937	4.50978e+12	1.5097e+06	156.281	2.19391	2987.2	3.47526	489.346	4.50978e+12	1.5097e+06	324.135	2.51073	2987.2	3.47526	2637.17	4.50978e+12	1.5097e+06	1746.82	3.24225	2987.2	3.47526
	US & Canada	331258	1.31444e+13	324170	1021.87	3.00939	40547.7	4.60797	491.228	1.31444e+13	324170	1515.34	3.18051	40547.7	4.60797	6023.95	1.31444e+13	324170	18582.7	4.26911	40547.7	4.60797
2005	Africa	41837.2	1.10827e+12	840631	49.7688	1.69696	1318.38	3.12004	258.34	1.10827e+12	840631	307.317	2.48759	1318.38	3.12004	255.503	1.10827e+12	840631	303.942	2.48279	1318.38	3.12004
	China	436057	3.56106e+12	1.33078e+06	327.671	2.51544	2675.93	3.42747	238.466	3.56106e+12	1.33078e+06	179.193	2.25332	2675.93	3.42747	2171.25	3.56106e+12	1.33078e+06	1631.57	3.21261	2675.93	3.42747
	Europe	439396	1.28629e+13	586492	749.195	2.87459	21932	4.34108	251.394	1.28629e+13	586492	428.64	2.63209	21932	4.34108	3360.57	1.28629e+13	586492	5729.95	3.75815	21932	4.34108
	India	31624	8.97663e+11	1.14761e+06	27.5564	1.44022	782.202	2.89332	109.047	8.97663e+11	1.14761e+06	95.021	1.97782	782.202	2.89332	1581.63	8.97663e+11	1.14761e+06	1378.19	3.13931	782.202	2.89332
	JKTA	268175	5.21353e+12	219911	1219.47	3.08617	23707.4	4.37488	203.56	5.21353e+12	219911	925.647	2.96645	23707.4	4.37488	1291.79	5.21353e+12	219911	5874.16	3.76895	23707.4	4.37488
	Other Americas	99825.8	3.32381e+12	557630	179.018	2.2529	5960.61	3.77529	368.685	3.32381e+12	557630	661.164	2.82031	5960.61	3.77529	2082.5	3.32381e+12	557630	3734.56	3.57224	5960.61	3.77529
	Other Asia	279499	4.78548e+12	1.53155e+06	182.495	2.26125	3124.6	3.4948	582.117	4.78548e+12	1.53155e+06	380.085	2.57988	3124.6	3.4948	3384.96	4.78548e+12	1.53155e+06	2210.16	3.34442	3124.6	3.4948
	US & Canada	374723	1.3603e+13	327158	1145.39	3.05895	41579.2	4.61888	492.766	1.3603e+13	327158	1506.2	3.17788	41579.2	4.61888	7165.9	1.3603e+13	327158	21903.5	4.34051	41579.2	4.61888
2006	Africa	44458.8	1.17264e+12	862336	51.5562	1.71228	1359.84	3.13349	433.337	1.17264e+12	862336	502.515	2.70115	1359.84	3.13349	257.994	1.17264e+12	862336	299.181	2.47593	1359.84	3.13349
	China	470461	4.01406e+12	1.33841e+06	351.508	2.54594	2999.13	3.477	233.071	4.01406e+12	1.33841e+06	174.14	2.2409	2999.13	3.477	2106.37	4.01406e+12	1.33841e+06	1573.78	3.19694	2999.13	3.477
	Europe	486512	1.33021e+13	588036	827.35	2.91769	22621.2	4.35452	196.063	1.33021e+13	588036	333.419	2.52299	22621.2	4.35452	4609.42	1.33021e+13	588036	7838.66	3.89424	22621.2	4.35452
	India	32126	9.70021e+11	1.16549e+06	27.5645	1.44035	832.289	2.92027	64.363	9.70021e+11	1.16549e+06	55.2242	1.74213	832.289	2.92027	1391.83	9.70021e+11	1.16549e+06	1194.21	3.07708	832.289	2.92027
	JKTA	271620	5.33768e+12	220653	1230.98	3.09025	24190.4	4.38364	194.987	5.33768e+12	220653	883.679	2.94629	24190.4	4.38364	1266.91	5.33768e+12	220653	5741.65	3.75904	24190.4	4.38364
	Other Americas	107514	3.5083e+12	564514	190.454	2.27979	6214.73	3.79342	382.269	3.5083e+12	564514	677.165	2.83069	6214.73	3.79342	1863.81	3.5083e+12	564514	3301.61	3.51873	6214.73	3.79342
	Other Asia	309885	5.11407e+12	1.55363e+06	199.458	2.29985	3291.68	3.51742	429.171	5.11407e+12	1.55363e+06	276.237	2.44128	3291.68	3.51742	2921.41	5.11407e+12	1.55363e+06	1880.37	3.27424	3291.68	3.51742
	US & Canada	366699	1.3989e+13	330296	1110.21	3.04541	42352.9	4.62688	433.944	1.3989e+13	330296	1313.8	3.11853	42352.9	4.62688	6366.83	1.3989e+13	330296	19276.1	4.28502	42352.9	4.62688
2007	Africa	45428.1	1.24387e+12	884790	51.3434	1.71048	1405.84	3.14793	406.549	1.24387e+12	884790	459.487	2.66227	1405.84	3.14793	247.99	1.24387e+12	884790	280.281	2.44759	1405.84	3.14793
	China	564133	4.5853e+12	1.34599e+06	419.12	2.62234	3406.63	3.53232	304.663	4.5853e+12	1.34599e+06	226.348	2.35478	3406.63	3.53232	2315.07	4.5853e+12	1.34599e+06	1719.97	3.23552	3406.63	3.53232
	Europe	544835	1.37184e+13	589581	924.104	2.96572	23268.1	4.36676	195.02	1.37184e+13	589581	330.777	2.51953	23268.1	4.36676	4703.33	1.37184e+13	589581	7977.4	3.90186	23268.1	4.36676
	India	41322.4	1.04433e+12	1.18321e+06	34.924	1.54312	882.627	2.94578	65.5811	1.04433e+12	1.18321e+06	55.4264	1.74372	882.627	2.94578	1607.18	1.04433e+12	1.18321e+06	1358.32	3.133	882.627	2.94578
	JKTA	301004	5.47837e+12	221372	1359.72	3.13345	24747.3	4.39353	210.57	5.47837e+12	221372	951.204	2.97827	24747.3	4.39353	1132.76	5.47837e+12	221372	5116.97	3.70901	24747.3	4.39353
	Other Americas	107148	3.70776e+12	571331	187.541	2.2731	6489.68	3.81222	323.087	3.70776e+12	571331	565.499	2.75243	6489.68	3.81222	1853.1	3.70776e+12	571331	3243.48	3.51101	6489.68	3.81222
	Other Asia	319192	5.45687e+12	1.57597e+06	202.536	2.3065	3462.53	3.53939	442.408	5.45687e+12	1.57597e+06	280.72	2.44827	3462.53	3.53939	3028.02	5.45687e+12	1.57597e+06	1921.37	3.28361	3462.53	3.53939
	US & Canada	341888	1.42536e+13	333539	1025.03	3.01074	42734.3	4.63078	399.384	1.42536e+13	333539	1197.41	3.07824	42734.3	4.63078	6627.62	1.42536e+13	333539	19870.6	4.29821	42734.3	4.63078
2008	Africa	44027.4	1.31835e+12	907987	48.489	1.68564	1451.95	3.16195	323.39	1.31835e+12	907987	356.161	2.55165	1451.95	3.16195	295.661	1.31835e+12	907987	325.623	2.51271	1451.95	3.16195
	China	627627	5.02781e+12	1.35357e+06	463.683	2.66622	3714.48	3.5699	291.827	5.02781e+12	1.35357e+06	215.598	2.33364	3714.48	3.5699	2409.4	5.02781e+12	1.35357e+06	1780.03	3.25043	3714.48	3.5699
	Europe	466149	1.38046e+13	591093	788.623	2.89687	23354.4	4.36837	209.308	1.38046e+13	591093	354.103	2.54913	23354.4	4.36837	4921.94	1.38046e+13	591093	8326.84	3.92048	23354.4	4.36837
	India	36777.2	1.07657e+12	1.20067e+06	30.6306	1.48616	896.64	2.95262	73.9571	1.07657e+12	1.20067e+06	61.5965	1.78956	896.64	2.95262	1395.87	1.07657e+12	1.20067e+06	1162.58	3.06542	896.64	2.95262
	JKTA	255085	5.47696e+12	222072	1148.66	3.06019	24662.9	4.39204	138.597	5.47696e+12	222072	624.106	2.79526	24662.9	4.39204	1116.35	5.47696e+12	222072	5026.99	3.70131	24662.9	4.39204
	Other Americas	116639	3.8519e+12	578092	201.766	2.30485	6663.13	3.82368	391.121	3.8519e+12	578092	676.572	2.83031	6663.13	3.82368	2039.53	3.8519e+12	578092	3528.04	3.54753	6663.13	3.82368
	Other Asia	357224	5.68885e+12	1.59862e+06	223.457	2.34919	3558.59	3.55128	448.259	5.68885e+12	1.59862e+06	280.403	2.44778	3558.59	3.55128	3668.63	5.68885e+12	1.59862e+06	2294.87	3.36076	3558.59	3.55128
	US & Canada	305657	1.42468e+13	336824	907.469	2.95783	42297.5	4.62631	424.317	1.42468e+13	336824	1259.76	3.10029	42297.5	4.62631	6120.94	1.42468e+13	336824	18172.5	4.25942	42297.5	4.62631
2009	Africa	48998.1	1.36795e+12	931911	52.5781	1.72081	1467.9	3.1667	352.866	1.36795e+12	931911	378.647	2.57824	1467.9	3.1667	336.905	1.36795e+12	931911	361.521	2.55813	1467.9	3.1667
	China	738618	5.50036e+12	1.36117e+06	542.635	2.73451	4040.91	3.60648	345.376	5.50036e+12	1.36117e+06	253.734	2.40438	4040.91	3.60648	2868.31	5.50036e+12	1.36117e+06	2107.24	3.32371	4040.91	3.60648
	Europe	355280	1.32201e+13	592536	599.592	2.77786	22311.1	4.34852	180.08	1.32201e+13	592536	303.914	2.48275	22311.1	4.34852	4940.5	1.32201e+13	592536	8337.88	3.92106	22311.1	4.34852
	India	37379.3	1.16121e+12	1.21773e+06	30.696	1.48708	953.586	2.97936	62.3811	1.16121e+12	1.21773e+06	51.2275	1.7095	953.586	2.97936	1488.53	1.16121e+12	1.21773e+06	1222.38	3.08721	953.586	2.97936
	JKTA	228666	5.30384e+12	222758	1026.52	3.01137	23809.9	4.37676	203.426	5.30384e+12	222758	913.214	2.96057	23809.9	4.37676	988.943	5.30384e+12	222758	4439.54	3.64734	23809.9	4.37676
	Other Americas	98394.9	3.77091e+12	584806	168.252	2.22596	6448.14	3.80943	446.413	3.77091e+12	584806	763.352	2.88272	6448.14	3.80943	1775.76	3.77091e+12	584806	3036.5	3.48237	6448.14	3.80943
	Other Asia	303737	5.64667e+12	1.62165e+06	187.301	2.27254	3482.06	3.54184	562.73	5.64667e+12	1.62165e+06	347.011	2.54034	3482.06	3.54184	2864.38	5.64667e+12	1.62165e+06	1766.34	3.24707	3482.06	3.54184
	US & Canada	215116	1.3881e+13	340054	632.595	2.80113	40820.1	4.61087	351.757	1.3881e+13	340054	1034.42	3.0147	40820.1	4.61087	7568.95	1.3881e+13	340054	22258.1	4.34749	40820.1	4.61087
2010	Africa	48103.1	1.44441e+12	956543	50.2885	1.70147	1510.04	3.17899	351.065	1.44441e+12	956543	367.014	2.56468	1510.04	3.17899	345.777	1.44441e+12	956543	361.487	2.55809	1510.04	3.17899
	China	797005	6.07195e+12	1.36881e+06	582.261	2.76512	4435.93	3.64698	291.089	6.07195e+12	1.36881e+06	212.658	2.32768	4435.93	3.64698	2592.86	6.07195e+12	1.36881e+06	1894.25	3.27744	4435.93	3.64698
	Europe	421708	1.35141e+13	593887	710.082	2.85131	22755.3	4.35708	284.239	1.35141e+13	593887	478.608	2.67998	22755.3	4.35708	4597.98	1.35141e+13	593887	7742.19	3.88886	22755.3	4.35708
	India	41540.6	1.25988e+12	1.23428e+06	33.6557	1.52706	1020.74	3.00892	74.8018	1.25988e+12	1.23428e+06	60.6035	1.7825	1020.74	3.00892	1764.21	1.25988e+12	1.23428e+06	1429.34	3.15514	1020.74	3.00892
	JKTA	248609	5.55307e+12	223430	1112.69	3.04638	24853.7	4.39539	270.246	5.55307e+12	223430	1209.53	3.08262	24853.7	4.39539	1066.19	5.55307e+12	223430	4771.93	3.67869	24853.7	4.39539
	Other Americas	160020	3.9928e+12	591481	270.542	2.43223	6750.51	3.82934	441.169	3.9928e+12	591481	745.873	2.87266	6750.51	3.82934	2127.66	3.9928e+12	591481	3597.17	3.55596	6750.51	3.82934
	Other Asia	320538	5.9858e+12	1.64507e+06	194.848	2.28969	3638.62	3.56094	531.447	5.9858e+12	1.64507e+06	323.054	2.50927	3638.62	3.56094	3315.53	5.9858e+12	1.64507e+06	2015.43	3.30437	3638.62	3.56094
	US & Canada	269603	1.42426e+13	343159	785.649	2.89523	41504.5	4.6181	411.925	1.42426e+13	343159	1200.39	3.07932	41504.5	4.6181	8106.11	1.42426e+13	343159	23622	4.37332	41504.5	4.6181
2011	Africa	50208.1	1.42546e+12	981880	51.1347	1.70872	1451.76	3.1619	395.437	1.42546e+12	981880	402.735	2.60502	1451.76	3.1619	372.882	1.42546e+12	981880	379.763	2.57951	1451.76	3.1619
	China	896584	6.65187e+12	1.3765e+06	651.352	2.81382	4832.46	3.68417	393.553	6.65187e+12	1.3765e+06	285.909	2.45623	4832.46	3.68417	3206.29	6.65187e+12	1.3765e+06	2329.31	3.36723	4832.46	3.68417
	Europe	418038	1.37565e+13	595111	702.453	2.84662	23115.8	4.36391	209.677	1.37565e+13	595111	352.332	2.54695	23115.8	4.36391	4041.33	1.37565e+13	595111	6790.87	3.83193	23115.8	4.36391
	India	56554.6	1.32592e+12	1.25029e+06	45.2333	1.65546	1060.49	3.02551	72.7265	1.32592e+12	1.25029e+06	58.1678	1.76468	1060.49	3.02551	2113.28	1.32592e+12	1.25029e+06	1690.24	3.22795	1060.49	3.02551
	JKTA	271489	5.62222e+12	224092	1211.51	3.08333	25088.9	4.39948	195.442	5.62222e+12	224092	872.153	2.94059	25088.9	4.39948	1085.39	5.62222e+12	224092	4843.51	3.68516	25088.9	4.39948
	Other Americas	123029	4.17201e+12	598123	205.693	2.31322	6975.17	3.84355	431.702	4.17201e+12	598123	721.762	2.85839	6975.17	3.84355	2158.57	4.17201e+12	598123	3608.91	3.55738	6975.17	3.84355
	Other Asia	401278	6.32802e+12	1.66892e+06	240.442	2.38101	3791.69	3.57883	621.597	6.32802e+12	1.66892e+06	372.455	2.57107	3791.69	3.57883	3719.43	6.32802e+12	1.66892e+06	2228.65	3.34804	3791.69	3.57883
	US & Canada	275169	1.44815e+13	346123	795.004	2.90037	41839	4.62158	351.959	1.44815e+13	346123	1016.86	3.00726	41839	4.62158	7219.68	1.44815e+13	346123	20858.7	4.31929	41839	4.62158
2012	Africa	58089.1	1.49307e+12	1.00792e+06	57.6326	1.76067	1481.33	3.17065	92.1572	1.49307e+12	1.00792e+06	91.433	1.9611	1481.33	3.17065	435.626	1.49307e+12	1.00792e+06	432.202	2.63569	1481.33	3.17065
	China	902340	7.17496e+12	1.38421e+06	651.882	2.81417	5183.44	3.71462	337.911	7.17496e+12	1.38421e+06	244.119	2.3876	5183.44	3.71462	2937.72	7.17496e+12	1.38421e+06	2122.32	3.32681	5183.44	3.71462
	Europe	355292	1.37286e+13	596204	595.923	2.77519	23026.7	4.36223	200.597	1.37286e+13	596204	336.457	2.52693	23026.7	4.36223	3988.77	1.37286e+13	596204	6690.28	3.82544	23026.7	4.36223
	India	61919.2	1.39826e+12	1.26578e+06	48.9178	1.68947	1104.66	3.04323	66.8051	1.39826e+12	1.26578e+06	52.7778	1.72245	1104.66	3.04323	1341.68	1.39826e+12	1.26578e+06	1059.96	3.02529	1104.66	3.04323
	JKTA	271673	5.72439e+12	224735	1208.86	3.08238	25471.7	4.40606	284.621	5.72439e+12	224735	1266.47	3.1026	25471.7	4.40606	1118.62	5.72439e+12	224735	4977.5	3.69701	25471.7	4.40606
	Other Americas	152356	4.3e+12	604727	251.942	2.4013	7110.65	3.85191	464.627	4.3e+12	604727	768.325	2.88555	7110.65	3.85191	2406.04	4.3e+12	604727	3978.73	3.59974	7110.65	3.85191
	Other Asia	522950	6.61902e+12	1.69313e+06	308.866	2.48977	3909.35	3.5921	545.596	6.61902e+12	1.69313e+06	322.242	2.50818	3909.35	3.5921	5920.16	6.61902e+12	1.69313e+06	3496.58	3.54364	3909.35	3.5921
	US & Canada	307690	1.48016e+13	348966	881.719	2.94533	42415.5	4.62752	337.008	1.48016e+13	348966	965.735	2.98486	42415.5	4.62752	7376.08	1.48016e+13	348966	21137	4.32504	42415.5	4.62752
2013	Africa	71619.5	1.49714e+12	1.03464e+06	69.2216	1.84024	1447.01	3.16047	60.4125	1.49714e+12	1.03464e+06	58.3898	1.76634	1447.01	3.16047	540.976	1.49714e+12	1.03464e+06	522.864	2.71839	1447.01	3.16047
	China	1.1716e+06	7.73217e+12	1.39188e+06	841.737	2.92518	5555.19	3.7447	263.442	7.73217e+12	1.39188e+06	189.27	2.27708	5555.19	3.7447	2597.06	7.73217e+12	1.39188e+06	1865.86	3.27088	5555.19	3.7447
	Europe	360514	1.37895e+13	597197	603.676	2.7808	23090.3	4.36343	194.836	1.37895e+13	597197	326.251	2.51355	23090.3	4.36343	3397.46	1.37895e+13	597197	5689	3.75504	23090.3	4.36343
	India	71524.8	1.48756e+12	1.28084e+06	55.842	1.74696	1161.39	3.06498	66.7704	1.48756e+12	1.28084e+06	52.1301	1.71709	1161.39	3.06498	1441.55	1.48756e+12	1.28084e+06	1125.47	3.05134	1161.39	3.06498
	JKTA	269794	5.85784e+12	225336	1197.3	3.0782	25996	4.41491	249.402	5.85784e+12	225336	1106.8	3.04407	25996	4.41491	1231.03	5.85784e+12	225336	5463.06	3.73744	25996	4.41491
	Other Americas	148847	4.41691e+12	611271	243.504	2.38651	7225.78	3.85888	515.489	4.41691e+12	611271	843.307	2.92599	7225.78	3.85888	2390.14	4.41691e+12	611271	3910.12	3.59219	7225.78	3.85888
	Other Asia	554686	6.89045e+12	1.71755e+06	322.952	2.50914	4011.79	3.60334	769.271	6.89045e+12	1.71755e+06	447.888	2.65117	4011.79	3.60334	8422.06	6.89045e+12	1.71755e+06	4903.52	3.69051	4011.79	3.60334
	US & Canada	281626	1.508e+13	351697	800.764	2.9035	42877.7	4.63223	362.536	1.508e+13	351697	1030.82	3.01318	42877.7	4.63223	6446.76	1.508e+13	351697	18330.4	4.26317	42877.7	4.63223
2014	Africa	84514.1	1.53218e+12	1.06201e+06	79.5795	1.9008	1442.72	3.15918	54.1037	1.53218e+12	1.06201e+06	50.9447	1.7071	1442.72	3.15918	502.658	1.53218e+12	1.06201e+06	473.308	2.67514	1442.72	3.15918
	China	1.23849e+06	8.30635e+12	1.39945e+06	884.978	2.94693	5935.42	3.77345	429.387	8.30635e+12	1.39945e+06	306.825	2.48689	5935.42	3.77345	3339.91	8.30635e+12	1.39945e+06	2386.58	3.37778	5935.42	3.77345
	Europe	362707	1.40351e+13	598142	606.39	2.78275	23464.6	4.37041	209.98	1.40351e+13	598142	351.054	2.54537	23464.6	4.37041	3565.48	1.40351e+13	598142	5960.94	3.77531	23464.6	4.37041
	India	69363.1	1.59779e+12	1.2956e+06	53.5374	1.72866	1233.24	3.09105	98.8969	1.59779e+12	1.2956e+06	76.3328	1.88271	1233.24	3.09105	1435.7	1.59779e+12	1.2956e+06	1108.13	3.04459	1233.24	3.09105
	JKTA	258725	5.94122e+12	225865	1145.48	3.05899	26304.3	4.42003	181.4	5.94122e+12	225865	803.134	2.90479	26304.3	4.42003	1325.22	5.94122e+12	225865	5867.33	3.76844	26304.3	4.42003
	Other Americas	161735	4.46009e+12	617723	261.824	2.41801	7220.22	3.85855	493.845	4.46009e+12	617723	799.46	2.9028	7220.22	3.85855	2972.78	4.46009e+12	617723	4812.48	3.68237	7220.22	3.85855
	Other Asia	567082	7.13172e+12	1.742e+06	325.536	2.5126	4094	3.61215	732.547	7.13172e+12	1.742e+06	420.521	2.62379	4094	3.61215	6088.04	7.13172e+12	1.742e+06	3494.87	3.54343	4094	3.61215
	US & Canada	306992	1.5465e+13	354338	866.382	2.93771	43644.9	4.63993	375.682	1.5465e+13	354338	1060.24	3.0254	43644.9	4.63993	8616.57	1.5465e+13	354338	24317.4	4.38592	43644.9	4.63993
2015	Africa	84723.5	1.55735e+12	1.09e+06	77.7282	1.89058	1428.76	3.15496	72.3939	1.55735e+12	1.09e+06	66.4166	1.82228	1428.76	3.15496	473.47	1.55735e+12	1.09e+06	434.378	2.63787	1428.76	3.15496
	China	1.25691e+06	8.89122e+12	1.40685e+06	893.421	2.95106	6319.96	3.80071	424.285	8.89122e+12	1.40685e+06	301.586	2.47941	6319.96	3.80071	3520.67	8.89122e+12	1.40685e+06	2502.52	3.39838	6319.96	3.80071
	Europe	383680	1.43452e+13	599070	640.461	2.80649	23945.7	4.37923	216.653	1.43452e+13	599070	361.65	2.55829	23945.7	4.37923	3623.02	1.43452e+13	599070	6047.75	3.78159	23945.7	4.37923
	India	74064.7	1.72555e+12	1.31015e+06	56.5314	1.75229	1317.06	3.11961	117.698	1.72555e+12	1.31015e+06	89.8355	1.95345	1317.06	3.11961	2366.64	1.72555e+12	1.31015e+06	1806.39	3.25681	1317.06	3.11961
	JKTA	274599	6.05078e+12	226298	1213.44	3.08402	26738.1	4.42713	197.99	6.05078e+12	226298	874.909	2.94196	26738.1	4.42713	1088.1	6.05078e+12	226298	4808.27	3.68199	26738.1	4.42713
	Other Americas	170979	4.4647e+12	624060	273.978	2.43772	7154.28	3.85457	471.824	4.4647e+12	624060	756.055	2.87855	7154.28	3.85457	2850.59	4.4647e+12	624060	4567.82	3.65971	7154.28	3.85457
	Other Asia	511715	7.32768e+12	1.7663e+06	289.71	2.46196	4148.6	3.6179	744.256	7.32768e+12	1.7663e+06	421.364	2.62466	4148.6	3.6179	5847.31	7.32768e+12	1.7663e+06	3310.48	3.51989	4148.6	3.6179
	US & Canada	293690	1.59106e+13	356905	822.881	2.91534	44579.5	4.64914	413.604	1.59106e+13	356905	1158.86	3.06403	44579.5	4.64914	8539.21	1.59106e+13	356905	23925.7	4.37887	44579.5	4.64914
2016	Africa	79792.8	1.57716e+12	1.11859e+06	71.3332	1.85329	1409.95	3.1492	107.606	1.57716e+12	1.11859e+06	96.1975	1.98316	1409.95	3.1492	523.047	1.57716e+12	1.11859e+06	467.594	2.66987	1409.95	3.1492
	China	1.40564e+06	9.50016e+12	1.41405e+06	994.05	2.99741	6718.41	3.82727	382.094	9.50016e+12	1.41405e+06	270.212	2.43171	6718.41	3.82727	3503.11	9.50016e+12	1.41405e+06	2477.36	3.39399	6718.41	3.82727
	Europe	348467	1.46243e+13	599997	580.782	2.76401	24373.9	4.38692	248.682	1.46243e+13	599997	414.472	2.6175	24373.9	4.38692	4470.5	1.46243e+13	599997	7450.88	3.87221	24373.9	4.38692
	India	59910.1	1.86802e+12	1.32452e+06	45.2317	1.65544	1410.34	3.14932	82.2327	1.86802e+12	1.32452e+06	62.0851	1.79299	1410.34	3.14932	2657.07	1.86802e+12	1.32452e+06	2006.06	3.30234	1410.34	3.14932
	JKTA	296542	6.13579e+12	226628	1308.5	3.11677	27074.3	4.43256	163.94	6.13579e+12	226628	723.389	2.85937	27074.3	4.43256	1107.49	6.13579e+12	226628	4886.81	3.68903	27074.3	4.43256
	Other Americas	162877	4.41208e+12	630270	258.424	2.41233	7000.29	3.84512	483.991	4.41208e+12	630270	767.91	2.88531	7000.29	3.84512	1675.61	4.41208e+12	630270	2658.56	3.42465	7000.29	3.84512
	Other Asia	497971	7.60524e+12	1.7904e+06	278.134	2.44425	4247.78	3.62816	839.03	7.60524e+12	1.7904e+06	468.627	2.67083	4247.78	3.62816	7437.19	7.60524e+12	1.7904e+06	4153.92	3.61846	4247.78	3.62816
	US & Canada	283059	1.61741e+13	359399	787.591	2.8963	45003.1	4.65324	402.306	1.61741e+13	359399	1119.39	3.04898	45003.1	4.65324	6891.78	1.61741e+13	359399	19175.8	4.28275	45003.1	4.65324
2017	Africa	84132.2	1.62856e+12	1.14778e+06	73.3	1.8651	1418.88	3.15195	116.342	1.62856e+12	1.14778e+06	101.363	2.00588	1418.88	3.15195	538.847	1.62856e+12	1.14778e+06	469.469	2.67161	1418.88	3.15195
	China	1.6004e+06	1.01602e+13	1.42102e+06	1126.23	3.05163	7149.9	3.8543	442.408	1.01602e+13	1.42102e+06	311.331	2.49322	7149.9	3.8543	3652.07	1.01602e+13	1.42102e+06	2570.03	3.40994	7149.9	3.8543
	Europe	333432	1.5e+13	600896	554.892	2.74421	24962.8	4.39729	217.785	1.5e+13	600896	362.435	2.55923	24962.8	4.39729	3616.26	1.5e+13	600896	6018.11	3.77946	24962.8	4.39729
	India	78877	1.9996e+12	1.33868e+06	58.9216	1.77027	1493.71	3.17427	118.957	1.9996e+12	1.33868e+06	88.8616	1.94871	1493.71	3.17427	4306.64	1.9996e+12	1.33868e+06	3217.09	3.50746	1493.71	3.17427
	JKTA	311663	6.28597e+12	226858	1373.82	3.13793	27708.8	4.44262	173.304	6.28597e+12	226858	763.932	2.88305	27708.8	4.44262	1141.15	6.28597e+12	226858	5030.24	3.70159	27708.8	4.44262
	Other Americas	167306	4.45595e+12	636359	262.911	2.41981	7002.27	3.84524	459.956	4.45595e+12	636359	722.794	2.85901	7002.27	3.84524	1229.25	4.45595e+12	636359	1931.69	3.28594	7002.27	3.84524
	Other Asia	546321	7.889e+12	1.81428e+06	301.122	2.47874	4348.28	3.63832	846.492	7.889e+12	1.81428e+06	466.571	2.66892	4348.28	3.63832	7230.3	7.889e+12	1.81428e+06	3985.21	3.60045	4348.28	3.63832
	US & Canada	311857	1.65603e+13	361817	861.92	2.93547	45769.8	4.66058	361.156	1.65603e+13	361817	998.174	2.99921	45769.8	4.66058	5626.68	1.65603e+13	361817	15551.2	4.19176	45769.8	4.66058
2018	Africa	75754.9	1.67689e+12	1.1775e+06	64.3355	1.80845	1424.11	3.15354	75.1435	1.67689e+12	1.1775e+06	63.8162	1.80493	1424.11	3.15354	611.064	1.67689e+12	1.1775e+06	518.951	2.71513	1424.11	3.15354
	China	1.44195e+06	1.08459e+13	1.42765e+06	1010.02	3.00433	7597.07	3.88065	601.93	1.08459e+13	1.42765e+06	421.624	2.62493	7597.07	3.88065	4690.2	1.08459e+13	1.42765e+06	3285.26	3.51657	7597.07	3.88065
	Europe	377269	1.53027e+13	601704	627.001	2.79727	25432.3	4.40539	179.125	1.53027e+13	601704	297.695	2.47377	25432.3	4.40539	4111.55	1.53027e+13	601704	6833.18	3.83462	25432.3	4.40539
	India	89254.3	2.12197e+12	1.35264e+06	65.9851	1.81945	1568.76	3.19556	59.9484	2.12197e+12	1.35264e+06	44.3195	1.64659	1568.76	3.19556	4844.83	2.12197e+12	1.35264e+06	3581.75	3.5541	1568.76	3.19556
	JKTA	349394	6.36947e+12	226999	1539.19	3.18729	28059.5	4.44808	156.785	6.36947e+12	226999	690.687	2.83928	28059.5	4.44808	1331.12	6.36947e+12	226999	5863.98	3.76819	28059.5	4.44808
	Other Americas	153226	4.47785e+12	642342	238.543	2.37757	6971.13	3.8433	438.614	4.47785e+12	642342	682.835	2.83432	6971.13	3.8433	1001.09	4.47785e+12	642342	1558.49	3.1927	6971.13	3.8433
	Other Asia	587675	8.14066e+12	1.83792e+06	319.75	2.50481	4429.28	3.64633	765.163	8.14066e+12	1.83792e+06	416.32	2.61943	4429.28	3.64633	9007.34	8.14066e+12	1.83792e+06	4900.84	3.69027	4429.28	3.64633
	US & Canada	315001	1.70491e+13	364171	864.98	2.93701	46816.3	4.6704	465.99	1.70491e+13	364171	1279.59	3.10707	46816.3	4.6704	2949.5	1.70491e+13	364171	8099.22	3.90844	46816.3	4.6704
